# Supplementary material for: Using an integrative taxonomic approach to delimit a sibling species, Mycetomoellerius mikromelanos sp. nov. (Formicidae: Attini: Attina)
Source: PeerJ. 2021 Jun 24;9:e11622. doi: 10.7717/peerj.11622 (PMC8236233; doi:10.7717/peerj.11622)
Supplement: Supplemental Information 20 [file peerj-09-11622-s020.csv]

bc_num	coll_code	HW	HL	SL	EL	FL	ML	PL	PPL	GL	CI	EI	SI	FLI	WL	TL	caste	species	country	comment
Weber4_TYPE	WEBER_TYPE	1.436	1.155	1.183	0.264	0.901	2.056	0.479	0.31	1.267	124.329	22.8571	82.3816	62.7437	0.789	5.267	worker	zeteki	Panama	[Type] [Barro Colo. I C.Z. 3441 NAWeber] [Trachymyrmex zeteki Weber] [ANTWEB CASENT 0912534]
WEBER1_PARA	WEBER_1	1.55	1.216	1.231	0.274	0.912	2.127	0.456	0.319	1.368	127.4671	22.5329	79.4194	58.8387	0.775	5.486	worker	zeteki	Panama	[Barro Colo. I. Canal Zone No856 NAWeber 1938 waling at 9pm. Snyder-Molino 0-4.] [762 17USNM]?
WEBER2_PARA	WEBER_2	1.55	1.216	1.276	0.274	0.912	2.188	0.425	0.304	1.246	127.4671	22.5329	82.3226	58.8387	0.729	5.379	worker	zeteki	Panama	TOP of 2 specimen on pin[Barro Colo. I. Canal Zone No. 759 NA Weber 1938] [T. balboai Weber Cotypes]
WEBER2.1_PARA	WEBER_2.1	1.52	1.246	1.246	0.274	0.912	2.127	0.456	0.304	1.307	121.9904	21.9904	81.9737	60	0.76	5.44	worker	zeteki	Panama	BOTTOM of 2 specimen on pin[Barro Colo. I. Canal Zone No. 759 NA Weber 1938] [T. balboai Weber Cotypes]
Weber3_PARA	WEBER_3	1.459	1.185	1.155	0.213	0.881	1.915	0.486	0.304	1.246	123.1224	17.9747	79.1638	60.3838	0.79	5.136	worker	zeteki	Panama	[Barro Colorado. CANAL ZONE No. 756 N.A.Weber 1938] [Trachymyrmex zeteki Weber COTYPE] [borrowed from Harvard, M C Z Feb. 1992.]
MCZ-ENT00025619_PARA	WEBER_MCZ	1.436	1.126	1.155	0.253	0.845	1.943	0.479	0.31	1.239	127.5311	22.4689	80.4318	58.844	0.789	5.097	worker	zeteki	Panama	[Barro Colo. I. Canal Zone No.756 NAWeber 1938] [M.C.Z. CoType 25619] [T. Zeteki Weber Cotypes] [Harbor Islands Insect Database] [MCZ-ENT 00025619]
USNMENT01123711	RMMA100629-15	1.596	1.33	1.36	0.27	1.02	2.166	0.532	0.342	1.52	120	20.3008	85.213	63.9098	0.874	5.89	worker	zeteki	Panama	640512_Paralect
USNMENT01123712	RMMA100629-15	1.8	1.52	1.31	0.396	1.12	2.541	0.74	0.42	2.002	118.4211	26.0526	72.7778	62.2222	1.16	7.223	gyne	zeteki	Panama	640513
USNMENT01123713	RMMA100629-15	1.083	0.836	1.007	0.378	0.369	2.014	0.54	0.306	1.862	129.5455	45.2153	92.9825	34.072	0.846	5.558	male	zeteki	Panama	640522
USNMENT01123714	RMMA100629-15	1.558	1.311	1.273	0.266	0.95	2.128	0.513	0.323	1.349	118.8406	20.2899	81.7073	60.9756	0.836	5.624	worker	zeteki	Panama	640515
USNMENT01123715	RMMA100629-15	1.444	1.235	1.197	0.266	0.931	1.938	0.418	0.342	1.311	116.9231	21.5385	82.8947	64.4737	0.76	5.244	worker	zeteki	Panama	640516
USNMENT01123716	RMMA100629-15	1.482	1.216	1.159	0.266	0.855	1.9	0.456	0.285	1.254	121.875	21.875	78.2051	57.6923	0.741	5.111	worker	zeteki	Panama	640517
USNMENT01123717	RMMA100629-15	1.748	1.482	1.254	0.399	1.121	2.584	0.722	0.418	2.09	117.9487	26.9231	71.7391	64.1304	1.14	7.296	gyne	zeteki	Panama	640518
USNMENT01123718	RMMA100629-15	1.71	1.463	1.216	0.399	1.102	2.508	0.684	0.399	1.938	116.8831	27.2727	71.1111	64.4444	1.083	6.992	gyne	zeteki	Panama	640519
USNMENT01123719	RMMA100629-15	1.71	1.425	1.235	0.399	1.102	2.508	0.665	0.418	1.938	120	28	72.2222	64.4444	1.083	6.954	gyne	zeteki	Panama	640520
USNMENT01123720	RMMA100629-15	1.102	0.874	1.045	0.387	0.369	2.166	0.456	0.342	1.881	126.087	44.2792	94.8276	33.4846	0.798	5.719	male	zeteki	Panama	640521
USNMENT01123721	RMMA100629-15	1.14	0.801	1.1	0.378	0.36	2.079	0.5	0.28	2.242	142.3221	47.191	96.4912	31.5789	0.78	5.902	male	zeteki	Panama	640514
USNMENT01123722	RMMA100629-15	1.083	0.855	1.026	0.399	0.36	2.014	0.532	0.323	1.9	126.6667	46.6667	94.7368	33.241	0.855	5.624	male	zeteki	Panama	640523
USNMENT01123723	CRC170513-04_TYPE	1.178	1.064	1.121	0.209	0.702	1.786	0.418	0.285	1.197	110.7143	19.6429	95.1613	59.5925	0.703	4.75	worker	mikromelanos	Panama	640509_TYPE
USNMENT01123724	CRC170513-04_PARA	1.311	1.159	1.064	0.27	0.817	1.976	0.627	0.361	1.691	113.1148	23.2959	81.1594	62.3188	0.988	5.814	gyne	mikromelanos	Panama	640510_PARA
USNMENT01123725	CRC170513-04_PARA	0.837	0.666	0.81	0.297	0.288	1.729	0.399	0.266	1.52	125.6757	44.5946	96.7742	34.4086	0.665	4.58	male	mikromelanos	Panama	640511_PARA
USNMENT01123726	CRC170513-04_PARA	1.159	1.026	1.064	0.209	0.703	1.729	0.418	0.288	1.064	112.963	20.3704	91.8033	60.6557	0.706	4.525	worker	mikromelanos	Panama	640524_PARA
USNMENT01123727	CRC170513-04_PARA	1.178	1.121	1.102	0.228	0.741	1.767	0.475	0.285	1.159	105.0847	20.339	93.5484	62.9032	0.76	4.807	worker	mikromelanos	Panama	640525_PARA
USNMENT01123728	CRC170513-04_PARA	1.14	1.102	1.121	0.228	0.76	1.843	0.45	0.285	1.197	103.4483	20.6897	98.3333	66.6667	0.735	4.877	worker	mikromelanos	Panama	640526_PARA
USNMENT01123729	CRC170513-04_PARA	1.311	1.254	1.045	0.304	0.836	2.014	0.57	0.342	1.52	104.5455	24.2424	79.7101	63.7681	0.912	5.7	gyne	mikromelanos	Panama	640527_PARA
USNMENT01123730	CRC170513-04_PARA	1.311	1.159	1.064	0.304	0.855	2.052	0.608	0.342	1.577	113.1148	26.2295	81.1594	65.2174	0.95	5.738	gyne	mikromelanos	Panama	640528_PARA
USNMENT01123731	CRC170513-04_PARA	1.33	1.178	1.045	0.285	0.836	2.052	0.589	0.323	1.615	112.9032	24.1935	78.5714	62.8571	0.912	5.757	gyne	mikromelanos	Panama	640529_PARA
USNMENT01123732	CRC170513-04_PARA	0.837	0.693	0.828	0.297	0.279	1.748	0.437	0.247	1.539	120.7792	42.8571	98.9247	33.3333	0.684	4.664	male	mikromelanos	Panama	640530_PARA
USNMENT01129733	CRC170513-04_PARA	0.893	0.666	0.819	0.297	0.297	1.767	0.399	0.228	1.691	134.0841	44.5946	91.7133	33.2587	0.627	4.751	male	mikromelanos	Panama	640531_PARA
USNMENT01129734	CRC170513-04_PARA	0.819	0.684	0.828	0.297	0.297	1.729	0.361	0.209	1.691	119.7368	43.4211	101.0989	36.2637	0.57	4.674	male	mikromelanos	Panama	640532_PARA
640201	KG110510-01	1.461	1.236	1.18	0.264	0.891	2.051	0.407	0.341	1.349	118.2039	21.3592	80.7666	60.9856	0.748	5.384	worker	zeteki	Panama
640202	KG110510-01	1.461	1.208	1.208	0.253	0.875	2.023	0.44	0.319	1.293	120.9437	20.9437	82.6831	59.8905	0.759	5.283	worker	zeteki	Panama
640203	KG110510-01	1.433	1.18	1.166	0.242	0.864	1.911	0.44	0.33	1.293	121.4407	20.5085	81.3678	60.2931	0.77	5.154	worker	zeteki	Panama
640204	KG110510-01	1.489	1.208	1.208	0.253	0.891	2.023	0.473	0.33	1.349	123.2616	20.9437	81.1283	59.8388	0.803	5.383	worker	zeteki	Panama
640205	KG110510-01	1.546	1.293	1.208	0.286	0.919	1.995	0.429	0.319	1.433	119.5669	22.1191	78.1371	59.4437	0.748	5.469	worker	zeteki	Panama
640206	KG111505-03	1.574	1.265	1.236	0.286	0.974	2.164	0.55	0.319	1.433	124.4269	22.6087	78.526	61.8806	0.869	5.731	worker	zeteki	Panama
640207	KG111505-03	1.602	1.321	1.279	0.286	1.001	2.248	0.605	0.352	1.517	121.2718	21.6503	79.8377	62.4844	0.957	6.043	worker	zeteki	Panama
640208	KG111505-03	1.574	1.265	1.236	0.281	0.968	2.164	0.55	0.33	1.377	124.4269	22.2134	78.526	61.4994	0.88	5.686	worker	zeteki	Panama
640209	KG111505-03	1.546	1.25	1.236	0.275	0.946	2.108	0.495	0.297	1.293	123.68	22	79.9483	61.1902	0.792	5.443	worker	zeteki	Panama
640210	KG111505-03	1.489	1.236	1.208	0.264	0.913	2.051	0.55	0.308	1.307	120.4693	21.3592	81.1283	61.3163	0.858	5.452	worker	zeteki	Panama
640211	KG110512-01	1.433	1.18	1.138	0.248	0.847	1.939	0.44	0.297	1.208	121.4407	21.0169	79.4138	59.1068	0.737	5.064	worker	zeteki	Panama
640212	KG110512-01	1.377	1.124	1.124	0.242	0.803	1.911	0.462	0.275	1.152	122.5089	21.5302	81.6267	58.3152	0.737	4.924	worker	zeteki	Panama
640213	KG110512-01	1.405	1.138	1.124	0.264	0.836	1.967	0.44	0.264	1.166	123.4622	23.1986	80	59.5018	0.704	4.975	worker	zeteki	Panama
640214	KG110512-01	1.419	1.18	1.152	0.259	0.836	1.967	0.495	0.259	1.293	120.2542	21.9492	81.1839	58.9147	0.754	5.194	worker	zeteki	Panama
640215	RMMA100629-23	1.363	1.089	1.1	0.242	0.781	1.911	0.44	0.275	1.152	125.1607	22.2222	80.7043	57.3001	0.715	4.867	worker	zeteki	Panama
640216	RMMA100629-23	1.293	1.012	1.056	0.231	0.869	1.798	0.44	0.264	1.112	127.7668	22.8261	81.6705	67.208	0.704	4.626	worker	zeteki	Panama
640217	RMMA100629-23	1.293	1.056	1.045	0.242	0.792	1.883	0.484	0.275	1.095	122.4432	22.9167	80.8198	61.2529	0.759	4.793	worker	zeteki	Panama
640218	RMMA100629-23	1.391	1.1	1.11	0.253	0.843	1.911	0.55	0.286	1.124	126.4545	23	79.7987	60.6039	0.836	4.971	worker	zeteki	Panama
640224	RMMA1000624-28	1.377	1.084	1.078	0.231	0.781	1.883	0.484	0.264	1.124	127.0295	21.31	78.2861	56.7175	0.748	4.839	worker	zeteki	Panama
640225	RMMA1000624-28	1.489	1.236	1.18	0.253	0.869	2.023	0.517	0.363	1.265	120.4693	20.4693	79.2478	58.3613	0.88	5.404	worker	zeteki	Panama
640226	KG110515-03	1.293	1.04	1.067	0.231	0.759	1.798	0.495	0.264	1.293	124.3269	22.2115	82.5213	58.7007	0.759	4.89	worker	zeteki	Panama
640227	KG110515-03	1.546	1.265	1.222	0.275	0.946	2.108	0.59	0.309	1.349	122.2134	21.7391	79.0427	61.1902	0.899	5.621	worker	zeteki	Panama
640228	KG110515-03	1.489	1.236	1.208	0.275	0.935	1.995	0.462	0.286	1.321	120.4693	22.2492	81.1283	62.7938	0.748	5.3	worker	zeteki	Panama
640229	KG110515-03	1.461	1.152	1.166	0.264	0.88	2.023	0.385	0.27	1.293	126.8229	22.9167	79.8084	60.2327	0.655	5.123	worker	zeteki	Panama
640230	KG110515-03	1.293	1.068	1.04	0.242	0.77	1.742	0.495	0.297	1.045	121.0674	22.6592	80.4331	59.5514	0.792	4.647	worker	zeteki	Panama
640231	KG110515-03	1.489	1.265	1.208	0.281	0.924	2.108	0.517	0.33	1.265	117.7075	22.2134	81.1283	62.0551	0.847	5.485	worker	zeteki	Panama
USNMENT00752572	HDFL19052010-8	1.52	1.246	1.185	0.274	0.912	2.097	0.486	0.274	1.307	121.9904	21.9904	77.9605	60	0.76	5.41	worker	zeteki	Panama
USNMENT00752570	HDFL19052010-8	1.52	1.2	1.216	0.274	0.927	2.127	0.517	0.304	1.307	126.6667	22.8333	80	60.9868	0.821	5.455	worker	zeteki	Panama
640375	KG110512-01A	1.394	1.155	1.183	0.253	0.845	1.887	0.422	0.282	1.211	120.6926	21.9048	84.8637	60.6169	0.704	4.957	worker	zeteki	Panama
640376	KG110512-01A	1.408	1.14	1.183	0.253	0.845	1.943	0.479	0.282	1.267	123.5088	22.193	84.0199	60.0142	0.761	5.111	worker	zeteki	Panama
640377	KG110512-01A	1.38	1.155	1.126	0.253	0.845	1.943	0.422	0.282	1.239	119.4805	21.9048	81.5942	61.2319	0.704	5.041	worker	zeteki	Panama
640379	KG110515-05	1.267	1.07	1.098	0.225	0.76	1.746	0.422	0.253	1.126	118.4112	21.028	86.6614	59.9842	0.675	4.617	worker	zeteki	Panama
640380	KG110515-05	1.352	1.098	1.126	0.242	0.817	1.887	0.493	0.282	1.155	123.133	22.0401	83.284	60.429	0.775	4.915	worker	zeteki	Panama
640381	KG110515-05	1.352	1.126	1.155	0.253	0.803	1.859	0.394	0.253	1.183	120.071	22.4689	85.429	59.3935	0.647	4.815	worker	zeteki	Panama
640391	KG110515-01	1.324	1.098	1.098	0.253	0.76	1.859	0.479	0.282	1.183	120.5829	23.0419	82.9305	57.4018	0.761	4.901	worker	zeteki	Panama
640392	KG110515-01	1.267	1.042	1.098	0.253	0.76	1.802	0.479	0.268	1.126	121.5931	24.2802	86.6614	59.9842	0.747	4.717	worker	zeteki	Panama
640393	KG110515-01	1.408	1.155	1.126	0.253	0.817	1.915	0.479	0.253	1.183	121.9048	21.9048	79.9716	58.0256	0.732	4.985	worker	zeteki	Panama
640394	KG110515-01	1.324	1.098	1.126	0.253	0.732	1.774	0.507	0.282	1.155	120.5829	23.0419	85.0453	55.287	0.789	4.816	worker	zeteki	Panama
640395	KG110515-01	1.464	1.183	1.183	0.253	0.873	2.056	0.563	0.31	1.267	123.7532	21.3863	80.806	59.6311	0.873	5.379	worker	zeteki	Panama
640501	RMMA050816-04	1.368	1.14	1.1163	0.252	0.8052	1.92	0.4608	0.3072	1.1904	120	22.1053	81.6009	58.8596	0.768	5.0184	worker	zeteki	Panama
640502	RMMA050816-04	1.536	1.2672	1.1895	0.2562	0.8967	2.052	0.494	0.323	1.344	121.2121	20.2178	77.4414	58.3789	0.817	5.4802	worker	zeteki	Panama
640503	RMMA050816-04	1.464	1.2261	1.1895	0.2562	0.8418	1.9584	0.576	0.3072	1.3056	119.403	20.8955	81.25	57.5	0.8832	5.3733	worker	zeteki	Panama
640507	RMMA050818-05	1.3176	1.098	1.098	0.234	0.7686	1.8048	0.4992	0.3072	1.152	120	21.3115	83.3333	58.3333	0.8064	4.8612	worker	zeteki	Panama
640508	RMMA050818-05	1.2078	1.0431	1.0431	0.207	0.7137	1.6653	0.4941	0.2745	1.0431	115.7895	19.8447	86.3636	59.0909	0.7686	4.5201	worker	zeteki	Panama
640238	KG110515-02B	1.152	0.968	1.023	0.198	0.699	1.672	0.393	0.253	1.124	119.0083	20.4545	88.8021	60.6771	0.646	4.41	worker	mikromelanos	Panama
640239	KG110515-02B	1.11	1.023	1.001	0.182	0.682	1.574	0.462	0.264	1.056	108.5044	17.7908	90.1802	61.4414	0.726	4.379	worker	mikromelanos	Panama
640240	KG110515-02B	1.095	0.974	1.012	0.198	0.671	1.63	0.374	0.253	1.067	112.423	20.3285	92.4201	61.2785	0.627	4.298	worker	mikromelanos	Panama
640241	KG110515-08	1.152	0.99	1.045	0.198	0.704	1.7	0.396	0.275	1.18	116.3636	20	90.7118	61.1111	0.671	4.541	worker	mikromelanos	Panama
640243	KG110515-08	1.089	0.957	1.034	0.187	0.693	1.517	0.363	0.275	1.067	113.7931	19.5402	94.9495	63.6364	0.638	4.179	worker	mikromelanos	Panama
640245	KG110515-08	1.124	0.963	1.056	0.187	0.704	1.658	0.369	0.242	1.067	116.7186	19.4185	93.9502	62.6335	0.611	4.299	worker	mikromelanos	Panama
640246	KG110515-09	1.012	0.825	0.924	0.165	0.627	1.461	0.352	0.242	1.023	122.6667	20	91.3043	61.9565	0.594	3.903	worker	mikromelanos	Panama
640250	KG110515-09	1.1	0.946	1.001	0.187	0.699	1.574	0.369	0.264	1.067	116.2791	19.7674	91	63.5455	0.633	4.22	worker	mikromelanos	Panama
640248	KG110515-09	1.124	0.99	1.034	0.198	0.71	1.658	0.33	0.253	1.124	113.5354	20	91.9929	63.1673	0.583	4.355	worker	mikromelanos	Panama
640249	KG110515-09	1.124	0.974	1.029	0.198	0.704	1.658	0.374	0.242	1.152	115.4004	20.3285	91.548	62.6335	0.616	4.4	worker	mikromelanos	Panama
640251	KG110515-09	1.12	0.99	0.99	0.198	0.682	1.574	0.352	0.242	1.18	113.1313	20	88.3929	60.8929	0.594	4.338	worker	mikromelanos	Panama
640252	KG110507-02	1.124	0.935	1.023	0.187	0.682	1.686	0.363	0.264	1.1	120.2139	20	91.0142	60.6762	0.627	4.348	worker	mikromelanos	Panama
640253	KG110507-02	1.1	0.968	1.001	0.209	0.682	1.546	0.363	0.242	1.045	113.6364	21.5909	91	62	0.605	4.164	worker	mikromelanos	Panama
640254	KG110507-02	1.056	0.869	0.979	0.176	0.638	1.602	0.374	0.253	1.045	121.519	20.2532	92.7083	60.4167	0.627	4.143	worker	mikromelanos	Panama
640255	KG110507-02	1.124	1.001	1.012	0.187	0.677	1.658	0.33	0.275	1.152	112.2877	18.6813	90.0356	60.2313	0.605	4.416	worker	mikromelanos	Panama
640256	KG110507-02	1.1	0.957	0.99	0.198	0.682	1.658	0.358	0.253	1.124	114.9425	20.6897	90	62	0.611	4.35	worker	mikromelanos	Panama
640257	KG110507-02	1.089	0.974	1.001	0.198	0.66	1.602	0.341	0.264	1.138	111.807	20.3285	91.9192	60.6061	0.605	4.319	worker	mikromelanos	Panama
640258	KG110507-02	1.078	0.968	0.979	0.187	0.66	1.644	0.385	0.275	1.034	111.3636	19.3182	90.8163	61.2245	0.66	4.306	worker	mikromelanos	Panama
640260	KG110520-03	1.124	0.924	1.034	0.187	0.704	1.686	0.363	0.242	1.1	121.645	20.2381	91.9929	62.6335	0.605	4.315	worker	mikromelanos	Panama
640259	KG110520-03	1.152	1.001	1.045	0.198	0.726	1.7	0.396	0.264	1.152	115.0849	19.7802	90.7118	63.0208	0.66	4.513	worker	mikromelanos	Panama
640261	KG110520-03	1.089	0.935	0.99	0.187	0.66	1.658	0.374	0.242	1.078	116.4706	20	90.9091	60.6061	0.616	4.287	worker	mikromelanos	Panama
640262	KG110520-03	1.138	0.968	1.012	0.187	0.671	1.672	0.374	0.242	1.124	117.562	19.3182	88.9279	58.9631	0.616	4.38	worker	mikromelanos	Panama
640263	KG110520-03	1.138	0.99	1.034	0.187	0.693	1.658	0.396	0.264	1.166	114.9495	18.8889	90.8612	60.8963	0.66	4.474	worker	mikromelanos	Panama
640264	KG110520-09	1.152	0.99	1.034	0.198	0.699	1.714	0.363	0.275	1.124	116.3636	20	89.7569	60.6771	0.638	4.466	worker	mikromelanos	Panama
640267	KG110520-09	1.124	0.99	1.007	0.198	0.682	1.911	0.33	0.286	1.152	113.5354	20	89.5907	60.6762	0.616	4.669	worker	mikromelanos	Panama
640268	KG110520-09	1.166	1.012	1.068	0.209	0.671	1.742	0.451	0.242	1.152	115.2174	20.6522	91.5952	57.5472	0.693	4.599	worker	mikromelanos	Panama
640269	KG110520-09	1.124	0.979	1.023	0.193	0.693	1.686	0.385	0.275	1.152	114.811	19.714	91.0142	61.6548	0.66	4.477	worker	mikromelanos	Panama
640270	KG110520-11	1.159	1.112	1.149	0.218	0.737	1.752	0.496	0.266	1.159	104.2266	19.6043	99.1372	63.5893	0.762	4.785	worker	mikromelanos	Panama
640271	KG110520-11	1.074	0.933	1.017	0.184	0.678	1.583	0.382	0.254	1.046	115.1125	19.7213	94.6927	63.1285	0.636	4.198	worker	mikromelanos	Panama
640272	KG110520-11	1.215	1.046	1.197	0.23	0.81	1.78	0.459	0.278	1.102	116.1568	21.9885	98.5185	66.6667	0.737	4.665	worker	mikromelanos	Panama
640273	KG110520-11	1.074	0.918	0.961	0.198	0.65	1.554	0.387	0.242	1.149	116.9935	21.5686	89.4786	60.5214	0.629	4.25	worker	mikromelanos	Panama
640274	KG110520-11	1.197	1.052	1.088	0.206	0.737	1.611	0.339	0.226	1.046	113.7833	19.5817	90.8939	61.5706	0.565	4.274	worker	mikromelanos	Panama
640275	KG110520-11	1.159	1.017	1.074	0.218	0.707	1.724	0.411	0.29	1.102	113.9626	21.4356	92.6661	61.0009	0.701	4.544	worker	mikromelanos	Panama
640276	KG110520-11	1.116	1.003	1.1	0.218	0.762	1.611	0.484	0.242	1.074	111.2662	21.7348	98.5663	68.2796	0.726	4.414	worker	mikromelanos	Panama
640277	KG110520-11	1.159	1.017	1.161	0.23	0.798	1.724	0.484	0.242	1.145	113.9626	22.6155	100.1726	68.8525	0.726	4.612	worker	mikromelanos	Panama
640278	KG110520-11	1.201	1.046	1.173	0.23	0.81	1.696	0.484	0.266	1.173	114.8184	21.9885	97.6686	67.4438	0.75	4.665	worker	mikromelanos	Panama
640279	KG110505-02	1.197	1.052	1.1	0.23	0.737	1.568	0.363	0.266	1.046	113.7833	21.8631	91.8964	61.5706	0.629	4.295	worker	mikromelanos	Panama
640280	KG110505-02	1.197	1.028	1.064	0.206	0.725	1.554	0.411	0.278	1.074	116.4397	20.0389	88.8889	60.5681	0.689	4.345	worker	mikromelanos	Panama
640281	KG110505-02	1.124	0.967	1.052	0.206	0.683	1.526	0.399	0.254	1.088	116.2358	21.303	93.5943	60.7651	0.653	4.234	worker	mikromelanos	Panama
640283	KG110505-02	1.06	0.904	0.989	0.206	0.622	1.597	0.345	0.266	1.112	117.2566	22.7876	93.3019	58.6792	0.611	4.224	worker	mikromelanos	Panama
640284	KG110513-01	1.06	0.961	0.989	0.206	0.65	1.54	0.496	0.254	1.124	110.3018	21.436	93.3019	61.3208	0.75	4.375	worker	mikromelanos	Panama
640285	KG110513-01	1.017	0.904	0.933	0.199	0.622	1.554	0.447	0.266	1.052	112.5	22.0133	91.7404	61.1603	0.713	4.223	worker	mikromelanos	Panama
640286	KG110513-01	1.102	0.989	1.031	0.206	0.678	1.639	0.411	0.266	1.185	111.4257	20.8291	93.5572	61.5245	0.677	4.49	worker	mikromelanos	Panama
640287	KG110513-01	1.074	0.961	0.989	0.17	0.678	1.639	0.459	0.266	1.136	111.7586	17.6899	92.0857	63.1285	0.725	4.461	worker	mikromelanos	Panama
640288	KG110513-01	1.187	0.961	1.074	0.218	0.707	1.752	0.484	0.278	1.185	123.5172	22.6847	90.4802	59.5619	0.762	4.66	worker	mikromelanos	Panama
640289	KG110513-05	1.074	0.961	0.989	0.218	0.678	1.611	0.447	0.254	1.112	111.7586	22.6847	92.0857	63.1285	0.701	4.385	worker	mikromelanos	Panama
640290	KG110513-05	1.13	0.989	1.112	0.218	0.678	1.696	0.387	0.278	1.197	114.2568	22.0425	98.4071	60	0.665	4.547	worker	mikromelanos	Panama
640291	KG110513-05	1.13	1.017	1.017	0.198	0.707	1.667	0.424	0.254	1.074	111.1111	19.469	90	62.5664	0.678	4.436	worker	mikromelanos	Panama
640292	KG110513-05	1.13	1.003	1.046	0.198	0.692	1.667	0.48	0.254	1.074	112.662	19.7408	92.5664	61.2389	0.734	4.478	worker	mikromelanos	Panama
640293	KG110513-05	1.116	1.017	1.046	0.198	0.692	1.696	0.452	0.254	1.102	109.7345	19.469	93.7276	62.0072	0.706	4.521	worker	mikromelanos	Panama
640294	KG110513-03	1.159	1.116	1.046	0.198	0.692	1.667	0.452	0.24	1.102	103.853	17.7419	90.2502	59.7066	0.692	4.577	worker	mikromelanos	Panama
640295	KG110513-03	1.159	1.017	1.046	0.198	0.735	1.667	0.424	0.226	1.187	113.9626	19.469	90.2502	63.4167	0.65	4.521	worker	mikromelanos	Panama
640296	KG110513-03	1.145	1.003	1.074	0.198	0.707	1.724	0.452	0.254	1.159	114.1575	19.7408	93.7991	61.7467	0.706	4.592	worker	mikromelanos	Panama
640297	KG110513-03	1.067	0.933	0.989	0.17	0.65	1.611	0.396	0.226	1.046	114.3623	18.2208	92.6898	60.9185	0.622	4.212	worker	mikromelanos	Panama
640298	KG110513-03	1.159	1.039	1.046	0.198	0.721	1.71	0.424	0.226	1.159	111.5496	19.0568	90.2502	62.2088	0.65	4.558	worker	mikromelanos	Panama
640299	KG110513-04	1.187	1.046	1.074	0.226	0.735	1.78	0.452	0.254	1.159	113.4799	21.6061	90.4802	61.9208	0.706	4.691	worker	mikromelanos	Panama
640300	KG110513-04	1.159	0.989	1.074	0.198	0.721	1.724	0.424	0.24	1.116	117.1891	20.0202	92.6661	62.2088	0.664	4.493	worker	mikromelanos	Panama
640301	KG110513-04	1.13	0.961	1.017	0.198	0.707	1.667	0.396	0.24	1.102	117.5858	20.6035	90	62.5664	0.636	4.366	worker	mikromelanos	Panama
640302	KG110513-04	1.159	1.017	1.074	0.198	0.735	1.724	0.424	0.226	1.159	113.9626	19.469	92.6661	63.4167	0.65	4.55	worker	mikromelanos	Panama
640303	KG110513-04	1.074	0.933	0.989	0.198	0.678	1.611	0.396	0.226	1.046	115.1125	21.2219	92.0857	63.1285	0.622	4.212	worker	mikromelanos	Panama
640304	KG110505-04	1.046	0.904	0.961	0.17	0.65	1.526	0.367	0.254	1.003	115.708	18.8053	91.8738	62.1415	0.621	4.054	worker	mikromelanos	Panama
640305	KG110505-04	1.017	0.862	0.904	0.17	0.622	1.441	0.367	0.226	0.947	117.9814	19.7216	88.8889	61.1603	0.593	3.843	worker	mikromelanos	Panama
640306	KG110502-12	1.102	0.933	1.003	0.198	0.678	1.554	0.367	0.226	1.074	118.1136	21.2219	91.0163	61.5245	0.593	4.154	worker	mikromelanos	Panama
640307	KG110502-12	1.13	0.954	1.017	0.198	0.678	1.667	0.382	0.226	1.017	118.4486	20.7547	90	60	0.608	4.246	worker	mikromelanos	Panama
640308	KG110502-12	1.173	1.031	1.046	0.198	0.707	1.724	0.311	0.24	1.13	113.773	19.2047	89.1731	60.2728	0.551	4.436	worker	mikromelanos	Panama
640309	KG110513-20	1.173	1.017	1.046	0.198	0.735	1.752	0.466	0.254	1.13	115.3392	19.469	89.1731	62.6598	0.72	4.619	worker	mikromelanos	Panama
640310	KG110513-20	1.215	1.046	1.088	0.198	0.763	1.823	0.452	0.226	1.187	116.1568	18.9293	89.5473	62.7984	0.678	4.734	worker	mikromelanos	Panama
640311	KG110513-20	1.145	1.017	1.024	0.212	0.735	1.724	0.452	0.283	1.13	112.586	20.8456	89.4323	64.1921	0.735	4.606	worker	mikromelanos	Panama
640312	KG110513-20	1.159	1.017	1.031	0.198	0.714	1.724	0.48	0.254	1.13	113.9626	19.469	88.956	61.6048	0.734	4.605	worker	mikromelanos	Panama
640313	KG110513-20	1.159	1.01	1.046	0.184	0.714	1.738	0.452	0.254	1.159	114.7525	18.2178	90.2502	61.6048	0.706	4.613	worker	mikromelanos	Panama
USNMENT00752575	HDFL28052010-04 ch1	1.155	1.003	1.064	0.213	0.729	1.702	0.456	0.274	1.124	115.1545	21.2363	92.1212	63.1169	0.73	4.559	worker	mikromelanos	Panama
USNMENT00752577	HDFL28052010-04 ch1	1.155	1.003	1.064	0.213	0.729	1.732	0.395	0.274	1.094	115.1545	21.2363	92.1212	63.1169	0.669	4.498	worker	mikromelanos	Panama
USNMENT00752566	HDFL28052010-04 ch1	1.155	1.003	1.064	0.213	0.729	1.732	0.456	0.274	1.094	115.1545	21.2363	92.1212	63.1169	0.73	4.559	worker	mikromelanos	Panama
USNMENT00752581	HDFL28052010-05	1.124	0.972	1.033	0.213	0.684	1.641	0.425	0.274	1.094	115.6379	21.9136	91.9039	60.8541	0.699	4.406	worker	mikromelanos	Panama
USNMENT00752582	HDFL28052010-05	1.102	0.98	1.003	0.213	0.684	1.611	0.395	0.243	1.094	112.449	21.7347	91.0163	62.069	0.638	4.323	worker	mikromelanos	Panama
USNMENT00752580	HDFL28052010-05	1.094	0.972	1.003	0.213	0.676	1.638	0.395	0.274	1.003	112.5514	21.9136	91.6819	61.7916	0.669	4.282	worker	mikromelanos	Panama
USNMENT00752574	HDFL28052010-05	1.094	0.972	1.003	0.213	0.669	1.611	0.425	0.243	1.033	112.5514	21.9136	91.6819	61.1517	0.668	4.284	worker	mikromelanos	Panama
USNMENT00752578	HDFL12052010-14	1.155	1.003	1.033	0.198	0.669	1.717	0.425	0.274	1.109	115.1545	19.7408	89.4372	57.9221	0.699	4.528	worker	mikromelanos	Panama
USNMENT00752579	HDFL12052010-14	1.031	0.972	1.033	0.213	0.699	1.641	0.425	0.243	1.094	106.07	21.9136	100.194	67.7983	0.668	4.375	worker	mikromelanos	Panama
USNMENT00752565	HDFL12052010-14	1.124	1.003	1.033	0.213	0.714	1.55	0.41	0.274	1.033	112.0638	21.2363	91.9039	63.5231	0.684	4.27	worker	mikromelanos	Panama
640406	KG110506-06	1.183	1.014	1.07	0.225	0.732	1.718	0.366	0.253	1.098	116.6667	22.1893	90.448	61.8766	0.619	4.449	worker	mikromelanos	Panama
640407	KG110506-06	1.155	0.986	1.07	0.197	0.704	1.69	0.394	0.225	1.126	117.14	19.9797	92.6407	60.9524	0.619	4.421	worker	mikromelanos	Panama
640408	KG110506-06	1.155	0.986	1.042	0.225	0.732	1.718	0.366	0.253	1.098	117.14	22.8195	90.2165	63.3766	0.619	4.421	worker	mikromelanos	Panama
640409	KG110506-06	1.126	1.014	1.042	0.225	0.704	1.661	0.31	0.253	1.042	111.0454	22.1893	92.54	62.5222	0.563	4.28	worker	mikromelanos	Panama
640410	KG110506-06	1.126	1.014	1.07	0.197	0.704	1.661	0.366	0.225	1.155	111.0454	19.428	95.0266	62.5222	0.591	4.421	worker	mikromelanos	Panama
640411	KG110515-01B	1.126	1.014	1.042	0.197	0.704	1.69	0.366	0.253	1.07	111.0454	19.428	92.54	62.5222	0.619	4.393	worker	mikromelanos	Panama
640412	KG110515-01B	1.098	0.986	0.986	0.197	0.704	1.605	0.366	0.253	1.07	111.359	19.9797	89.7996	64.1166	0.619	4.28	worker	mikromelanos	Panama
640413	KG110515-01B	1.098	0.986	1.014	0.197	0.676	1.633	0.394	0.225	1.07	111.359	19.9797	92.3497	61.5665	0.619	4.308	worker	mikromelanos	Panama
640414	KG110511-02	1.098	0.986	1.014	0.197	0.676	1.605	0.394	0.253	1.042	111.359	19.9797	92.3497	61.5665	0.647	4.28	worker	mikromelanos	Panama
640415	KG110511-02	1.155	1.014	1.07	0.197	0.704	1.661	0.366	0.282	1.125	113.9053	19.428	92.6407	60.9524	0.648	4.448	worker	mikromelanos	Panama
640416	KG110511-02	1.098	0.986	1.014	0.225	0.676	1.605	0.451	0.282	1.07	111.359	22.8195	92.3497	61.5665	0.733	4.394	worker	mikromelanos	Panama
640417	KG110511-02	1.098	0.929	0.986	0.197	0.676	1.633	0.338	0.253	1.098	118.1916	21.2056	89.7996	61.5665	0.591	4.251	worker	mikromelanos	Panama
640418	RMMA100519-01	1.155	1.014	1.042	0.197	0.732	1.746	0.479	0.253	1.098	113.9053	19.428	90.2165	63.3766	0.732	4.59	worker	mikromelanos	Panama
640419	RMMA100519-01	1.155	0.986	1.042	0.225	0.704	1.718	0.451	0.225	1.07	117.14	22.8195	90.2165	60.9524	0.676	4.45	worker	mikromelanos	Panama
640420	RMMA100519-01	1.155	0.986	1.014	0.197	0.704	1.69	0.451	0.253	1.098	117.14	19.9797	87.7922	60.9524	0.704	4.478	worker	mikromelanos	Panama
640421	RMMA100519-01	1.155	1.098	1.014	0.197	0.676	1.69	0.479	0.253	1.098	105.1913	17.9417	87.7922	58.5281	0.732	4.618	worker	mikromelanos	Panama
640422	RMMA100519-01	1.183	1.014	1.07	0.197	0.732	1.774	0.507	0.253	1.126	116.6667	19.428	90.448	61.8766	0.76	4.674	worker	mikromelanos	Panama
640423	RMMA100519-04	1.112	0.929	0.986	0.197	0.648	1.577	0.422	0.225	1.042	119.6986	21.2056	88.6691	58.2734	0.647	4.195	worker	mikromelanos	Panama
640424	RMMA100519-04	1.126	0.986	1.014	0.197	0.704	1.661	0.479	0.253	1.098	114.1988	19.9797	90.0533	62.5222	0.732	4.477	worker	mikromelanos	Panama
640425	RMMA100519-04	1.042	0.929	0.957	0.197	0.634	1.521	0.394	0.225	0.986	112.1636	21.2056	91.8426	60.8445	0.619	4.055	worker	mikromelanos	Panama
640426	RMMA100519-04	1.07	0.929	0.986	0.197	0.648	1.577	0.366	0.225	0.986	115.1776	21.2056	92.1495	60.5607	0.591	4.083	worker	mikromelanos	Panama
640427	RMMA100519-04	1.042	1.014	0.929	0.197	0.62	1.492	0.422	0.253	0.986	102.7613	19.428	89.1555	59.501	0.675	4.167	worker	mikromelanos	Panama
640428	RMMA100511-02	1.098	0.929	1.014	0.197	0.676	1.605	0.465	0.225	1.042	118.1916	21.2056	92.3497	61.5665	0.69	4.266	worker	mikromelanos	Panama
640429	RMMA100511-02	1.098	0.929	1.014	0.197	0.676	1.633	0.451	0.253	1.042	118.1916	21.2056	92.3497	61.5665	0.704	4.308	worker	mikromelanos	Panama
640430	RMMA100511-02	1.07	0.929	0.986	0.197	0.648	1.605	0.422	0.253	1.014	115.1776	21.2056	92.1495	60.5607	0.675	4.223	worker	mikromelanos	Panama
CASENT0633645	JTL6	1.049	0.938	0.957	0.184	0.644	1.527	0.313	0.239	0.957	111.8337	19.6162	91.2297	61.3918	0.552	3.974	worker	mikromelanos	Panama
640504	RMMA050727-06	1.0797	0.9516	0.9882	0.18	0.666	1.5921	0.4575	0.2745	1.0431	113.4615	18.9155	91.5254	61.6838	0.732	4.3188	worker	mikromelanos	Panama
640505	RMMA050727-06	1.1163	1.0065	1.0248	0.189	0.666	1.647	0.456	0.2745	1.0431	110.9091	18.7779	91.8033	59.6614	0.7305	4.4271	worker	mikromelanos	Panama
640506	RMMA050727-06	1.1346	1.0065	1.0431	0.2013	0.7137	1.7385	0.437	0.2928	1.0797	112.7273	20	91.9355	62.9032	0.7298	4.5545	worker	mikromelanos	Panama
640533	RMMA990929-06	1.121	0.969	1.026	0.189	0.684	1.653	0.437	0.228	1.083	115.6863	19.5046	91.5254	61.0169	0.665	4.37	worker	mikromelanos	Panama
640534	RMMA990929-06	1.102	0.969	1.007	0.19	0.665	1.634	0.38	0.247	1.026	113.7255	19.6078	91.3793	60.3448	0.627	4.256	worker	mikromelanos	Panama
640535	RMMA990929-06	1.121	0.988	1.026	0.209	0.684	1.691	0.437	0.266	1.102	113.4615	21.1538	91.5254	61.0169	0.703	4.484	worker	mikromelanos	Panama
640536	RMMA990929-06	1.121	1.007	1.045	0.198	0.703	1.691	0.38	0.228	1.083	111.3208	19.6624	93.2203	62.7119	0.608	4.389	worker	mikromelanos	Panama
640319	KG110512-01	1.042	0.788	1.07	0.338	0.338	1.999	0.479	0.282	1.605	132.2335	42.8934	102.6871	32.4376	0.761	5.153	male	zeteki	Panama
640320	KG110512-01	1.07	0.817	1.098	0.394	0.394	2.084	0.591	0.338	1.999	130.967	48.2252	102.6168	36.8224	0.929	5.829	male	zeteki	Panama
640321	KG110512-01	1.014	0.788	1.014	0.366	0.387	1.943	0.591	0.282	1.605	128.6802	46.4467	100	38.1657	0.873	5.209	male	zeteki	Panama
640322	KG110512-01	0.957	0.76	0.957	0.338	0.351	1.83	0.535	0.282	1.605	125.9211	44.4737	100	36.6771	0.817	5.012	male	zeteki	Panama
640323	KG110512-01	1.042	0.817	1.042	0.366	0.411	2.056	0.479	0.282	1.605	127.5398	44.798	100	39.4434	0.761	5.239	male	zeteki	Panama
640324	KG110510-01	1.07	0.76	0.929	0.366	0.366	1.887	0.479	0.253	1.605	140.7895	48.1579	86.8224	34.2056	0.732	4.984	male	zeteki	Panama
640325	KG110510-01	0.957	0.76	0.929	0.366	0.366	1.915	0.507	0.253	1.633	125.9211	48.1579	97.0742	38.2445	0.76	5.068	male	zeteki	Panama
640326	KG110510-01	1.042	0.76	0.957	0.366	0.366	1.887	0.591	0.253	1.633	137.1053	48.1579	91.8426	35.1248	0.844	5.124	male	zeteki	Panama
640327	KG110510-01	1.014	0.76	0.957	0.366	0.352	1.943	0.507	0.253	1.603	133.4211	48.1579	94.3787	34.714	0.76	5.066	male	zeteki	Panama
USNMENT00752570	HDFL19052010-8	1.003	0.76	0.972	0.365	0.395	1.975	0.486	0.274	1.732	131.9737	48.0263	96.9093	39.3819	0.76	5.227	male	zeteki	Panama
USNMENT00752568	HDFL19052010-8	1.033	0.76	1.003	0.365	0.395	1.945	0.456	0.319	1.717	135.9211	48.0263	97.0958	38.2381	0.775	5.197	male	zeteki	Panama
640367	KG110512-01A	1.042	0.817	1.042	0.366	0.366	2.112	0.451	0.282	1.661	127.5398	44.798	100	35.1248	0.733	5.323	male	zeteki	Panama
640368	KG110512-01A	0.986	0.746	0.929	0.352	0.366	1.938	0.456	0.285	1.653	132.1716	47.185	94.2191	37.1197	0.741	5.078	male	zeteki	Panama
640369	KG110512-01A	1.07	0.817	1.042	0.366	0.366	2.168	0.507	0.282	1.915	130.967	44.798	97.3832	34.2056	0.789	5.689	male	zeteki	Panama
640370	KG110512-01A	1.042	0.817	1.014	0.366	0.366	2.084	0.479	0.31	1.718	127.5398	44.798	97.3129	35.1248	0.789	5.408	male	zeteki	Panama
640387	KG110515-01	1.042	0.817	1.07	0.366	0.366	2.128	0.532	0.304	1.672	127.5398	44.798	102.6871	35.1248	0.836	5.453	male	zeteki	Panama
640388	KG110515-01	1.042	0.788	0.986	0.366	0.366	2.112	0.479	0.253	1.661	132.2335	46.4467	94.6257	35.1248	0.732	5.293	male	zeteki	Panama
640389	KG110515-01	1.042	0.788	1.014	0.366	0.366	1.999	0.451	0.253	1.69	132.2335	46.4467	97.3129	35.1248	0.704	5.181	male	zeteki	Panama
640390	KG110515-01	1.028	0.817	1.014	0.366	0.366	2.028	0.422	0.282	1.69	125.8262	44.798	98.6381	35.6031	0.704	5.239	male	zeteki	Panama
640333	KG110515-09	0.845	0.704	0.845	0.31	0.31	1.859	0.394	0.225	1.521	120.0284	44.0341	100	36.6864	0.619	4.703	male	mikromelanos	Panama
640334	KG110515-09	0.845	0.676	0.845	0.282	0.338	1.859	0.394	0.225	1.605	125	41.716	100	40	0.619	4.759	male	mikromelanos	Panama
640335	KG110515-09	0.845	0.676	0.845	0.31	0.31	1.802	0.394	0.239	1.492	125	45.858	100	36.6864	0.633	4.603	male	mikromelanos	Panama
640336	KG110515-09	0.831	0.676	0.817	0.31	0.31	1.718	0.366	0.225	1.38	122.929	45.858	98.3153	37.3045	0.591	4.365	male	mikromelanos	Panama
640337	KG110515-09	0.817	0.676	0.817	0.282	0.31	1.69	0.366	0.253	1.746	120.858	41.716	100	37.9437	0.619	4.731	male	mikromelanos	Panama
640338	KG110520-12	0.845	0.69	0.845	0.31	0.31	1.774	0.338	0.225	1.492	122.4638	44.9275	100	36.6864	0.563	4.519	male	mikromelanos	Panama
640339	KG110520-12	0.845	0.676	0.831	0.282	0.31	1.746	0.338	0.197	1.239	125	41.716	98.3432	36.6864	0.535	4.196	male	mikromelanos	Panama
640340	KG110520-12	0.873	0.704	0.817	0.31	0.31	1.774	0.338	0.225	1.69	124.0057	44.0341	93.5853	35.5097	0.563	4.731	male	mikromelanos	Panama
640341	KG110520-12	0.845	0.69	0.817	0.31	0.338	1.774	0.338	0.225	1.464	122.4638	44.9275	96.6864	40	0.563	4.491	male	mikromelanos	Panama
640354	KG110505-02	0.817	0.676	0.845	0.282	0.31	1.83	0.352	0.225	1.464	120.858	41.716	103.4272	37.9437	0.577	4.547	male	mikromelanos	Panama
640355	KG110505-02	0.845	0.676	0.817	0.282	0.31	1.859	0.366	0.225	1.408	125	41.716	96.6864	36.6864	0.591	4.534	male	mikromelanos	Panama
640356	KG110505-02	0.817	0.62	0.788	0.282	0.31	1.802	0.366	0.253	1.38	131.7742	45.4839	96.4504	37.9437	0.619	4.421	male	mikromelanos	Panama
640357	KG110505-02	0.845	0.732	0.817	0.31	0.31	1.802	0.338	0.225	1.38	115.4372	42.3497	96.6864	36.6864	0.563	4.477	male	mikromelanos	Panama
640358	KG110505-02	0.845	0.704	0.845	0.282	0.31	1.859	0.338	0.253	1.408	120.0284	40.0568	100	36.6864	0.591	4.562	male	mikromelanos	Panama
USNMENT00752578	HDFL12052010-14	0.836	0.699	0.821	0.304	0.334	1.763	0.334	0.243	1.58	119.5994	43.4907	98.2057	39.9522	0.577	4.619	male	mikromelanos	Panama
USNMENT00752576	HDFL12052010-14	0.821	0.699	0.79	0.288	0.302	1.671	0.365	0.243	1.246	117.4535	41.2017	96.2241	36.7844	0.608	4.224	male	mikromelanos	Panama
640360	KG110520-03	0.845	0.676	0.873	0.282	0.31	1.774	0.394	0.253	1.38	125	41.716	103.3136	36.6864	0.647	4.477	male	mikromelanos	Panama
640361	KG110520-03	0.831	0.704	0.817	0.282	0.31	1.83	0.366	0.253	1.38	118.0398	40.0568	98.3153	37.3045	0.619	4.533	male	mikromelanos	Panama
640314	KG110512-01	1.653	1.356	1.243	0.396	1.046	2.515	0.791	0.367	1.964	121.9027	29.2035	75.1966	63.2789	1.158	6.993	gyne	zeteki	Panama
640315	KG110512-01	1.639	1.371	1.215	0.396	1.046	2.543	0.82	0.396	1.95	119.5478	28.884	74.1306	63.8194	1.216	7.08	gyne	zeteki	Panama
640316	KG110512-01	1.639	1.356	1.215	0.396	1.017	2.487	0.763	0.41	1.978	120.8702	29.2035	74.1306	62.05	1.173	6.994	gyne	zeteki	Panama
640317	KG110512-01	1.611	1.356	1.187	0.367	1.017	2.459	0.721	0.424	1.865	118.8053	27.0649	73.6809	63.1285	1.145	6.825	gyne	zeteki	Panama
640318	KG110512-01	1.667	1.371	1.243	0.396	1.074	2.487	0.82	0.382	1.978	121.5901	28.884	74.5651	64.4271	1.202	7.038	gyne	zeteki	Panama
640328	KG110515-03	1.661	1.38	1.239	0.366	1.098	2.506	0.845	0.394	1.971	120.3623	26.5217	74.5936	66.1048	1.239	7.096	gyne	zeteki	Panama
640329	KG110515-03	1.647	1.352	1.211	0.366	1.042	2.478	0.662	0.366	1.887	121.8195	27.071	73.5276	63.2665	1.028	6.745	gyne	zeteki	Panama
640330	KG110515-03	1.633	1.352	1.183	0.366	1.07	2.478	0.788	0.394	1.943	120.784	27.071	72.4434	65.5236	1.182	6.955	gyne	zeteki	Panama
640331	KG110515-03	1.633	1.38	1.239	0.366	1.098	2.394	0.817	0.366	1.971	118.3333	26.5217	75.8726	67.2382	1.183	6.928	gyne	zeteki	Panama
640332	KG110515-03	1.563	1.295	1.155	0.366	1.042	2.309	0.76	0.338	1.887	120.695	28.2625	73.8964	66.6667	1.098	6.589	gyne	zeteki	Panama
640363	KG110510-01	1.633	1.38	1.211	0.366	1.042	2.45	0.873	0.366	1.999	118.3333	26.5217	74.158	63.8089	1.239	7.068	gyne	zeteki	Panama
640364	RMMA110515-01	1.633	1.408	1.211	0.366	1.07	2.478	0.845	0.352	1.999	115.9801	25.9943	74.158	65.5236	1.197	7.082	gyne	zeteki	Panama
640365	KG110520-14	1.633	1.38	1.183	0.352	1.07	2.45	0.62	0.366	2.028	118.3333	25.5072	72.4434	65.5236	0.986	6.844	gyne	zeteki	Panama
640366	KG110515-01A	1.661	1.352	1.183	0.366	1.042	2.478	0.676	0.366	2.084	122.855	27.071	71.2222	62.7333	1.042	6.956	gyne	zeteki	Panama
640371	KG110512-01A	1.676	1.408	1.239	0.366	1.098	2.506	0.704	0.394	1.971	119.0341	25.9943	73.926	65.5131	1.098	6.983	gyne	zeteki	Panama
640372	KG110512-01A	1.661	1.408	1.239	0.366	1.07	2.478	0.732	0.366	2.028	117.9688	25.9943	74.5936	64.419	1.098	7.012	gyne	zeteki	Panama
640373	KG110512-01A	1.633	1.352	1.239	0.366	1.07	2.534	0.648	0.422	2.028	120.784	27.071	75.8726	65.5236	1.07	6.984	gyne	zeteki	Panama
640374	KG110512-01A	1.605	1.267	1.183	0.366	1.014	2.422	0.704	0.422	1.971	126.6772	28.8871	73.7072	63.1776	1.126	6.786	gyne	zeteki	Panama
640382	KG110515-01	1.661	1.38	1.211	0.394	1.07	2.478	0.817	0.422	1.971	120.3623	28.5507	72.9079	64.419	1.239	7.068	gyne	zeteki	Panama
640383	KG110515-01	1.69	1.408	1.211	0.394	1.098	2.506	0.845	0.422	1.971	120.0284	27.983	71.6568	64.9704	1.267	7.152	gyne	zeteki	Panama
640384	KG110515-01	1.661	1.352	1.211	0.394	1.07	2.506	0.873	0.38	1.957	122.855	29.142	72.9079	64.419	1.253	7.068	gyne	zeteki	Panama
640385	KG110515-01	1.661	1.38	1.239	0.394	1.07	2.506	0.873	0.366	1.999	120.3623	28.5507	74.5936	64.419	1.239	7.124	gyne	zeteki	Panama
640386	KG110515-01	1.661	1.38	1.211	0.394	1.07	2.534	0.831	0.394	1.971	120.3623	28.5507	72.9079	64.419	1.225	7.11	gyne	zeteki	Panama
INB0003662402	JTL7	1.462	1.258	1.11	0.333	0.925	2.272	0.539	0.347	1.656	116.2162	26.4706	75.9234	63.2695	0.886	6.072	gyne	zeteki	Panama
640342	KG110515-09	1.295	1.126	1.014	0.253	0.817	1.999	0.591	0.338	1.605	115.0089	22.4689	78.3012	63.0888	0.929	5.659	gyne	mikromelanos	Costa Rica
640343	KG110515-09	1.267	1.112	1.014	0.253	0.817	2.056	0.535	0.282	1.549	113.9388	22.7518	80.0316	64.483	0.817	5.534	gyne	mikromelanos	Panama
640344	KG110515-09	1.267	1.126	1.07	0.253	0.817	1.999	0.704	0.31	1.549	112.5222	22.4689	84.4515	64.483	1.014	5.688	gyne	mikromelanos	Panama
640345	KG110520-12	1.324	1.126	1.042	0.282	0.845	2.056	0.591	0.31	1.549	117.5844	25.0444	78.7009	63.8218	0.901	5.632	gyne	mikromelanos	Panama
640346	KG110520-12	1.324	1.155	1.07	0.253	0.859	2.056	0.62	0.31	1.577	114.632	21.9048	80.8157	64.8792	0.93	5.718	gyne	mikromelanos	Panama
640347	KG110520-12	1.295	1.155	1.014	0.253	0.817	2.028	0.62	0.282	1.577	112.1212	21.9048	78.3012	63.0888	0.902	5.662	gyne	mikromelanos	Panama
640348	KG110515-06	1.38	1.155	1.014	0.253	0.873	2.056	0.563	0.31	1.577	119.4805	21.9048	73.4783	63.2609	0.873	5.661	gyne	mikromelanos	Panama
640349	KG110515-08	1.267	1.126	1.042	0.253	0.817	2.112	0.507	0.31	1.605	112.5222	22.4689	82.2415	64.483	0.817	5.66	gyne	mikromelanos	Panama
640350	KG110515-08	1.274	1.126	1.014	0.253	0.831	2.056	0.648	0.338	1.577	113.1439	22.4689	79.5918	65.2276	0.986	5.745	gyne	mikromelanos	Panama
640351	KG110515-08	1.267	1.126	1.042	0.282	0.817	2.028	0.591	0.338	1.577	112.5222	25.0444	82.2415	64.483	0.929	5.66	gyne	mikromelanos	Panama
640352	KG110515-08	1.295	1.155	1.042	0.282	0.845	2.056	0.648	0.31	1.605	112.1212	24.4156	80.4633	65.251	0.958	5.774	gyne	mikromelanos	Panama
640353	KG110515-08	1.267	1.126	0.986	0.282	0.803	1.999	0.535	0.338	1.605	112.5222	25.0444	77.8216	63.3781	0.873	5.603	gyne	mikromelanos	Panama
640359	KG110520-03	1.281	1.098	1.014	0.253	0.845	1.971	0.563	0.282	1.577	116.6667	23.0419	79.1569	65.9641	0.845	5.491	gyne	mikromelanos	Panama
640396	KG110507-04	1.295	1.155	1.014	0.231	0.845	1.915	0.507	0.394	1.464	112.1212	20	78.3012	65.251	0.901	5.435	gyne	mikromelanos	Panama
640397	KG110520-09	1.324	1.155	1.07	0.282	0.845	2.056	0.591	0.282	1.605	114.632	24.4156	80.8157	63.8218	0.873	5.689	gyne	mikromelanos	Panama
640399	KG110520-06	1.295	1.155	1.014	0.282	0.817	2.028	0.648	0.31	1.577	112.1212	24.4156	78.3012	63.0888	0.958	5.718	gyne	mikromelanos	Panama
640400	KG110515-02B	1.295	1.121	1.045	0.253	0.817	2.014	0.551	0.31	1.549	115.5219	22.5691	80.695	63.0888	0.861	5.545	gyne	mikromelanos	Panama
640401	KG110515-02B	1.295	1.126	1.042	0.282	0.845	2.028	0.648	0.253	1.577	115.0089	25.0444	80.4633	65.251	0.901	5.632	gyne	mikromelanos	Panama
640402	KG110515-02B	1.295	1.126	1.042	0.282	0.817	2.028	0.648	0.253	1.577	115.0089	25.0444	80.4633	63.0888	0.901	5.632	gyne	mikromelanos	Panama
640403	KG110515-02B	1.295	1.126	1.042	0.282	0.845	1.999	0.676	0.282	1.633	115.0089	25.0444	80.4633	65.251	0.958	5.716	gyne	mikromelanos	Panama
640404	KG110515-02B	1.295	1.126	1.042	0.282	0.845	2.056	0.605	0.282	1.549	115.0089	25.0444	80.4633	65.251	0.887	5.618	gyne	mikromelanos	Panama
