# Supplementary material for: Using an integrative taxonomic approach to delimit a sibling species, Mycetomoellerius mikromelanos sp. nov. (Formicidae: Attini: Attina)
Source: PeerJ. 2021 Jun 24;9:e11622. doi: 10.7717/peerj.11622 (PMC8236233; doi:10.7717/peerj.11622)
Supplement: Supplemental Information 24 — Data from Solmon et al. 2019 Systematic Entomology & published Trachymyrmex genome. Samples were mapped to reference in Geneious [file peerj-09-11622-s024.nex]

#NEXUS
[Written by SequenceMatrix 1.8 on Tue Oct 08 09:40:23 EDT 2019; data from Solmon et al. 2019 Systematic Entomology & published Trachymyrmex genome. Samples were mapped to reference in Geneious]

BEGIN DATA;
	DIMENSIONS NTAX=11 NCHAR=2749;
	FORMAT DATATYPE=DNA GAP=- MISSING=? ;
MATRIX
Myc_nsp_312_UGM951118_02 AAGGGCTCGTTCAAGTACGCCTGGGTGTTGGACAAACTCAAAGCGGAGCGCGAACGCGGCATCACCATCGATATCGCCCTGTGGAAATTCGAAACAGCCAAGTATTACGTCACCATTATTGACGCGCCAGGTCATCGTGACTTTATCAAGAACATGATCACCGGCACCAGCCAGGCCGACTGCGCGGTACTGATCGTTGCGGCTGGTATCGGTGAGTTCGAGGCCGGTATTTCGAAAAATGGACAAACTCGCGAGCACGCCTTGCTCGCCTTCACATTGGGCGTGAAGCAGCTGATCGTCGGCGTCAATAAGATGGATATGACCGATCCGCCGTACTCGGAAACGCGCTTCGAGGAGATTAAGAAGGAAGTGTCATCTTATATCAAGAAGATCGGTTACAATACCGCCTCGGTCGCCTACGTGCCGATCTCCGGTTGGCACGGTGACAACATGCTCGAGCCGTCCCCGAAGACTCCCTGGTATAAGGGCTGGAAGGTGGAGCGCAAGGATGGCAATGCCGACGGCAAGACGCTCATCGAAGCTCTCGATGCCATCCTGCCGCCTTCCAGACCCACCGATAAAGCCTTACGGCTGCCTCTTCAAGATGTCTACAAGATCGGTGGTATTGGAACGGTGCCTGTCGGTCGTGTGGAGACCGGTATCTTGAAACCAGGTATGCTGGTAACTTTTGCGCCGGCGGCTCTCACCACCGAGGTGAAATCTGTCGAGATGCATCATGAGGCGTTGACGGAAGCCCTGCCAGGTGACAATGTTGGCTTCAACGTGAAGAACATTTCCGTGAAGGAATTGAGACGCGGTTACGTCGCTGGCGATTCCAAGAATCAACCGCCGCGCGGTGCCGCCGACTTCACCGCCCAAGTAATCGTCCTGAATCATCCGGGACAGATCAGCAATGGCTACACGCCAGTGCTCGACTGCCACACTGCTCACATCGCCTGCAAGTTTGCTGAAATCAAGGAAAAGTGCGACCGTCGTACCGGCAAAACCACCGAGGAGAATCCAAAGGGTATAAAGAGCGGCGATGCTGCAATCGTAATGCTGCAGCCAACCAAAGACATTGCTTTGTGGAAATTTGAAACTTCTAAATACTATGTGACGATTATCGATGCTCCTGGACACAGAGATTTTATCAAGAACATGATCACCGGTACCTCGCAAGCTGATTGTGCGGTATTGATCGTCGCTGCTGGTACTGGTGAATTCGAGGCTGGAATTTCAAAGAATGGACAGACTCGCGAGCACGCTCTTCTCGCGTTCACCCTCGGCGTCAAGCAGTTGATTGTCGGAGTTAACAAAATGGATTCCACTGAGCCCCCGTATTCCGAGACTCGATTCGAGGAAATTAAGAAGGAAGTGTCGTCCTACATCAAAAAGATCGGTTACAATCCAGCCGCTGTTGCATTCGTACCAATCTCTGGCTGGCACGGAGACAATATGTTGGAGGTATCCGCCAAGATGCCTTGGTTTAAGGGATGGGCTGTAGAGCGTAAGGAGGGCAAGGCCGAAGGTAAATGTCTTATCGAAGCTCTGGATGCCATCCTGCCACCCACCAGGCCAACTGACAAGGCTCACATGGTCGACGTTCACTGGTACCAATTCCCGCCGATGAATCCTCTGTGGCATGGACTTCTTGGTTTCGTCGTCGGTGTCCTCGGTACAATATCTGTCATCGGTAACGGCATGGTGATATACATATTCACCACCACCAAGAGTCTCCGCACTCCGAGCAACCTGCTCGTCGTCAATCTCGCCATCTCTGATTTTCTTATGATGTTGAGCATGTCTCCAACTATGGTAATCAACTGCTATTATGAGACTTGGGTGCTAGGACCCTTGTTCTGTGAATTGTACGGCATGGCGGGCTCCCTGTTCGGGTGTGGCTCCATATGGACAATGACGATGATCGCATTCGATAGGTATAACGTAATTGTCAAAGGCTTGTCTGCTAGGCCAATGACCATTAACGGCGCCCTCATTCGTATATTCGGTATTTGGCTCTTCACGATGCTTTGGACAATCGCCCCG?????????????????????????????????????????????????????????????????????????????????????????????????????????????????????????????????????????????????????????????????????????????????????????????????????????????????????????????????????????????????????????????????????????????????????????????????????????????????TCCGCGTGGTCGGCGATAACTTGAAGGATCGTTTCGACGGTGCTTCTCGGGTAATGGTCAGTAACTCAGAACGAGCGCGCGTTACCAACAATGCTATCACCAGCAACTCGGCGAGCAACTCCGTGCATCAGCATCGTGATGGTCTCGGACGTCGGCAGCGCTACAATTTCCAGCTGAAGCCATACAATCCGGAGCATAAGCCACCCGGGCAGAAGGATCTGGTCTATGTGGAGCCATCGCCGCCATTCTGCGAGAAGAATCCCAAACTTGGCATTTTGGGCACTCACGGGCGACAGTGCAACGACACGAGCATCGGCGTTGATGGCTGCGACCTAATGTGCTGCGGTAGGGGTCACAGAACTCAGGAGGTGACGGTAATCGAGAGGTGCTCCTGCACT [2749 bp]
Myc_nsp_449_RMMA050801_08 AAGGGCTCGTTCAAGTACGCCTGGGTGTTCGACACACTCAAAGCGGAGCGCGAACGCGGCATCACCATCGATATCGCCCTGTGGAAATTCGAAACAGCCAAGTATTACGTCACCATTATTGACGCGCCAGGTCATCGTGACTTTATCAAGAACATGATCACCGGCACCAGCCAGGCCGACTGCGCGGTACTGATCGTTGCGGCTGGTATCGGTGAGTTCGAGGCCGGTATTTCGAAAAATGGACAAACTCGCGAGCACGCCTTGCTCGCCTTCACATTGGGCGTGAAGCAGCTGATCGTCGGCGTCAATAAGATGGATATGACCGATCCGCCGTACTCGGAAACGCGCTTCGAGGAGATTAAGAAGGAAGTGTCATCTTATATCAAGAAGATCGGTTACAATACCGCCTCGGTCGCCTACGTGCCGATCTCCGGTTGGCACGGTGACAACATGCTCGAGCCGTCCCCGAAGACTCCCTGGTATAAGGGCTGGAAGGTGGAGCGCAAGGATGGCAATGCCGACGGCAAGACGCTCATCGAAGCTCTCGATGCCATCCTGCCGCCTTCCAGACCCACCGATAAAGCCTTACGGCTGCCTCTTCAAGATGTCTACAAGATCGGTGGTATTGGAACGGTGCCTGTCGGTCGTGTGGAGACCGGTATCTTGAAACCAGGTATGCTGGTAACTTTTGCGCCGGCGGCTCTCACCACCGAGGTGAAATCTGTCGAGATGCATCATGAGGCGTTGACGGAAGCCCTGCCAGGTGACAATGTTGGCTTCAACGTGAAGAACATTTCCGTGAAGGAATTGAGACGCGGTTACGTCGCTGGCGATTCCAAGAATCAACCGCCGCGCGGTGCCGCCGACTTCACCGCCCAAGTAATCGTCCTGAATCATCCGGGACAGATCAGCAATGGCTACACGCCAGTGCTCGACTGCCACACTGCTCACATCGCCTGCAAGTTTGCTGAAATCAAGGAAAAGTGCGACCGTCGTACCGGCAAAACCACCGAGGAGAATCCAAAGGGTATAAAGAGCGGCGATGCTGCAATCGTAATGCTGCAGCCAACCAAAGACATTGCTTTGTGGAAATTTGAAAGTTGTAAATACTATGTGACGATTATCGATGCTCCTGGACACAGAGATTTTATCAAGAACATGATCACCGGTACCTCGCAAGCTGATTGTGCGGTATTGATCGTCGCTGCTGGTACTGGTGAATTCGAGGCTGGAATTTCAAAGAATGGACAGACTCGCGAGCACGCTCTTCTCGCGTTCACCCTCGGCGTCAAGCAGTTGATTGTCGGAGTTAACAAAATGGATTCCACTGAGCCCCCGTATTCCGAGACTCGATTCGAGGAAATTAAGAAGGAAGTGTCGTCCTACATCAAAAAGATCGGTTACAATCCAGCCGCTGTTGCATTCGTACCAATCTCTGGCTGGCACGGAGACAATATGTTGGAGGTATCCGCCAAGATGCCTTGGTTTAAGGGATGGGCTGTAGAGCGTAAGGAGGGCAAGGCCGAAGGTAAATGTCTTATCGAAGCTCTGGATGCCATCCTGCCACCCACCAGGCCAACTGACAAGGCTCACATGGTCGACGTTCACTGGTACCAATTCCCGCCGATGAATCCTCTGTGGCATGGACTTCTTGGTTTCGTCGTCGGTGTCCTCGGTACAATATCTGTCATCGGTAACGGCATGGTGATATACATATTCACCACCACCAAGAGTCTCCGCACTCCGAGCAACCTGCTCGTCGTCAATCTCGCCATCTCTGATTTTCTTATGATGTTGAGCATGTCTCCAACTATGGTAATCAACTGCTATTATGAGACTTGGGTGCTAGGACCCTTGTTCTGTGAATTGTACGGCATGGCGGGCTCCCTGTTCGGGTGTGGCTCCATATGGACAATGACGATGATCGCATTCGATAGGTATAACGTAATTGTCAAAGGCTTGTCTGCTAGGCCAATGACCATTAACGGCGCCCTCATTCGTATATTCGGTATTTGGCTCTTCACGATGCTTTGGACAATCGCCCCGTAGGGCATGTAGCGAAGGCAGCATTCAATCGTGTTCCTGTGATTACACTCACCAATCACGCGTATCAGCTGCCGTTCGAGATTGGGAATGGGGTGGTTGCTCGGATAACATTGGATATGGCTTCAGATTTTCTCGCGAATTCGTCGATACTGGCGAACGTGGCCGAAATCTCCGCGAGAAGATGAATCTACATAACAATGAGGCCGGCAGAGCACACGTGACTTCGGAGATGCGTCAGGAATGCAAGTGTCACGGTATGTCCGGCTCGTGCACGGTAAAGACCTGCTGGATGCGGCTGCCGAATTTCCGCGTGGTCGGCGATAACTTGAAGGATCGTTTCGACGGTGCTTCTCGGGTAATGGTCAGTAACTCAGAACGAGCGCGCGTTACCAACAATGCTATCACCAGCAACTCGGCGAGCAACTCCGTGCATCAGCATCGTGATGGTCTCGGACGTCGGCAGCGCTACAATTTCCAGCTGAAGCCATACAATCCGGAGCATAAGCCACCCGGGCAGAAGGATCTGGTCTATGTGGAGCCATCGCCGCCATTCTGCGAGAAGAATCCCAAACTTGGCATTTTGGGCACTCACGGGCGACAGTGCAACGACACGAGCATCGGCGTTGATGGCTGCGACCTAATGTGCTGCGGTAGGGGTCACAGAACTCAGGAGGTGACGGTAATCGAGAGGTGCTCCTGCACT [2749 bp]
Myc_nsp_450_RMMA050727_06 AAGGGCTCGTTCAAGTACGCCTGGGTGTTCCACCAACTCAAAGCGGAGCGCGAACGCGGCATCACCATCGATATCGCCCTGTGGAAATTCGAAACAGCCAAGTATTACGTCACCATTATTGACGCGCCAGGTCATCGTGACTTTATCAAGAACATGATCACCGGCACCAGCCAGGCCGACTGCGCGGTACTGATCGTTGCGGCTGGTATCGGTGAGTTCGAGGCCGGTATTTCGAAAAATGGACAAACTCGCGAGCACGCCTTGCTCGCCTTCACATTGGGCGTGAAGCAGCTGATCGTCGGCGTCAATAAGATGGATATGACCGATCCGCCGTACTCGGAAACGCGCTTCGAGGAGATTAAGAAGGAAGTGTCATCTTATATCAAGAAGATCGGTTACAATACCGCCTCGGTCGCCTACGTGCCGATCTCCGGTTGGCACGGTGACAACATGCTCGAGCCGTCCCCGAAGACTCCCTGGTATAAGGGCTGGAAGGTGGAGCGCAAGGATGGCAATGCCGACGGCAAGACGCTCATCGAAGCTCTCGATGCCATCCTGCCGCCTTCCAGACCCACCGATAAAGCCTTACGGCTGCCTCTTCAAGATGTCTACAAGATCGGTGGTATTGGAACGGTGCCTGTCGGTCGTGTGGAGACCGGTATCTTGAAACCAGGTATGCTGGTAACTTTTGCGCCGGCGGCTCTCACCACCGAGGTGAAATCTGTCGAGATGCATCATGAGGCGTTGACGGAAGCCCTGCCAGGTGACAATGTTGGCTTCAACGTGAAGAACATTTCCGTGAAGGAATTGAGACGCGGTTACGTCGCTGGCGATTCCAAGAATCAACCGCCGCGCGGTGCCGCCGACTTCACCGCCCAAGTAATCGTCCTGAATCATCCGGGACAGATCAGCAATGGCTACACGCCAGTGCTCGACTGCCACACTGCTCACATCGCCTGCAAGTTTGCTGAAATCAAGGAAAAGTGCGACCGTCGTACCGGCAAAACCACCGAGGAGAATCCAAAGGGTATAAAGAGCGGCGATGCTGCAATCGTAATGCTGCAGCCAACCAAAGACATTGCTTTGTGGAAATTTGAAACTTCTAAATACTATGTGACGATTATCGATGCTCCTGGACACAGAGATTTTATCAAGAACATGATCACCGGTACCTCGCAAGCTGATTGTGCGGTATTGATCGTCGCTGCTGGTACTGGTGAATTCGAGGCTGGAATTTCAAAGAATGGACAGACTCGCGAGCACGCTCTTCTCGCGTTCACCCTCGGCGTCAAGCAGTTGATTGTCGGAGTTAACAAAATGGATTCCACTGAGCCCCCGTATTCCGAGACTCGATTCGAGGAAATTAAGAAGGAAGTGTCGTCCTACATCAAAAAGATCGGTTACAATCCAGCCGCTGTTGCATTCGTACCAATCTCTGGCTGGCACGGAGACAATATGTTGGAGGTATCCGCCAAGATGCCTTGGTTTAAGGGATGGGCTGTAGAGCGTAAGGAGGGCAAGGCCGAAGGTAAATGTCTTATCGAAGCTCTGGATGCCATCCTGCCACCCACCAGGCCAACTGACAAGGCTCACATGGTCGACGTTCACTGGTACCAATTCCCGCCGATGAATCCTCTGTGGCATGGACTTCTTGGTTTCGTCGTCGGTGTCCTCGGTACAATATCTGTCATCGGTAACGGCATGGTGATATACATATTCACCACCACCAAGAGTCTCCGCACTCCGAGCAACCTGCTCGTCGTCAATCTCGCCATCTCTGATTTTCTTATGATGTTGAGCATGTCTCCAACTATGGTAATCAACTGCTATTATGAGACTTGGGTGCTAGGACCCTTGTTCTGTGAATTGTACGGCATGGCGGGCTCCCTGTTCGGGTGTGGCTCCATATGGACAATGACGATGATCGCATTCGATAGGTATAACGTAATTGTCAAAGGCTTGTCTGCTAGGCCAATGACCATTAACGGCGCCCTCATTCGTATATTCGGTATTTGGCTCTTCACGATGCTTTGGACAATCGCCCCGTAGGGCATGTAGCGAAGGCAGCATTCAATCGTGTTCCTGTGATTACACTCACCAATCACGCGTATCAGCTGCCGTTCGAGATTGGGAATGGGGTGGTTGCTCGGATAACATTGGATATGGCTTCAGATTTTCTCGCGAATTCGTCGATACTGGCGAACGTGGCCGAAATCTCCGCGAGAAGATGAATCTACATAACAATGAGGCCGGCAGAGCACACGTGACTTCGGAGATGCGTCAGGAATGCAAGTGTCACGGTATGTCCGGCTCGTGCACGGTAAAGACCTGCTGGATGCGGCTGCCGAATTTCCGCGTGGTCGGCGATAACTTGAAGGATCGTTTCGACGGTGCTTCTCGGGTAATGGTCAGTAACTCAGAACGAGCGCGCGTTACCAACAATGCTATCACCAGCAACTCGGCGAGCAACTCCGTGCATCAGCATCGTGATGGTCTCGGACGTCGGCAGCGCTACAATTTCCAGCTGAAGCCATACAATCCGGAGCATAAGCCACCCGGGCAGAAGGATCTGGTCTATGTGGAGCCATCGCCGCCATTCTGCGAGAAGAATCCCAAACTTGGCATTTTGGGCACTCACGGGCGACAGTGCAACGACACGAGCATCGGCGTTGATGGCTGCGACCTAATGTGCTGCGGTAGGGGTCACAGAACTCAGGAGGTGACGGTAATCGAGAGGTGCTCCTGCACT [2749 bp]
Myc_nsp_575_JSC030826_01 AAGGGCTCGTTCAAGTACGCCTGGGTGTTGGACAAACTCAAAGCGGAGCGCGAACGCGGCATCACCATCGATATCGCCCTGTGGAAATTCGAAACAGCCAAGTATTACGTCACCATTATTGACGCGCCAGGTCATCGTGACTTTATCAAGAACATGATCACCGGCACCAGCCAGGCCGACTGCGCGGTACTGATCGTTGCGGCTGGTATCGGTGAGTTCGAGGCCGGTATTTCGAAAAATGGACAAACTCGCGAGCACGCCTTGCTCGCCTTCACATTGGGCGTGAAGCAGCTGATCGTCGGCGTCAATAAGATGGATATGACCGATCCGCCGTACTCGGAAACGCGCTTCGAGGAGATTAAGAAGGAAGTGTCATCTTATATCAAGAAGATCGGTTACAATACCGCCTCGGTCGCCTACGTGCCGATCTCCGGTTGGCACGGTGACAACATGCTCGAGCCGTCCCCGAAGACTCCCTGGTATAAGGGCTGGAAGGTGGAGCGCAAGGATGGCAATGCCGACGGCAAGACGCTCATCGAAGCTCTCGATGCCATCCTGCCGCCTTCCAGACCCACCGATAAAGCCTTACGGCTGCCTCTTCAAGATGTCTACAAGATCGGTGGTATTGGAACGGTGCCTGTCGGTCGTGTGGAGACCGGTATCTTGAAACCAGGTATGCTGGTAACTTTTGCGCCGGCGGCTCTCACCACCGAGGTGAAATCTGTCGAGATGCATCATGAGGCGTTGACGGAAGCCCTGCCAGGTGACAATGTTGGCTTCAACGTGAAGAACATTTCCGTGAAGGAATTGAGACGCGGTTACGTCGCTGGCGATTCCAAGAATCAACCGCCGCGCGGTGCCGCCGACTTCACCGCCCAAGTAATCGTCCTGAATCATCCGGGACAGATCAGCAATGGCTACACGCCAGTGCTCGACTGCCACACTGCTCACATCGCCTGCAAGTTTGCTGAAATCAAGGAAAAGTGCGACCGTCGTACCGGCAAAACCACCGAGGAGAATCCAAAGGGTATAAAGAGCGGCGATGCTGCAATCGTAATGCTGCAGCCAACCAAAGACATTGCTTTGTGGAAATTTGAAACTTCTAAATACTATGTGACGATTATCGATGCTCCTGGACACAGAGATTTTATCAAGAACATGATCACCGGTACCTCGCAAGCTGATTGTGCGGTATTGATCGTCGCTGCTGGTACTGGTGAATTCGAGGCTGGAATTTCAAAGAATGGACAGACTCGCGAGCACGCTCTTCTCGCGTTCACCCTCGGCGTCAAGCAGTTGATTGTCGGAGTTAACAAAATGGATTCCACTGAGCCCCCGTATTCCGAGACTCGATTCGAGGAAATTAAGAAGGAAGTGTCGTCCTACATCAAAAAGATCGGTTACAATCCAGCCGCTGTTGCATTCGTACCAATCTCTGGCTGGCACGGAGACAATATGTTGGAGGTATCCGCCAAGATGCCTTGGTTTAAGGGATGGGCTGTAGAGCGTAAGGAGGGCAAGGCCGAAGGTAAATGTCTTATCGAAGCTCTGGATGCCATCCTGCCACCCACCAGGCCAACTGACAAGGCTCACATGGTCGACGTTCACTGGTACCAATTCCCGCCGATGAATCCTCTGTGGCATGGACTTCTTGGTTTCGTCGTCGGTGTCCTCGGTACAATATCTGTCATCGGTAACGGCATGGTGATATACATATTCACCACCACCAAGAGTCTCCGCACTCCGAGCAACCTGCTCGTCGTCAATCTCGCCATCTCTGATTTTCTTATGATGTTGAGCATGTCTCCAACTATGGTAATCAACTGCTATTATGAGACTTGGGTGCTAGGACCCTTGTTCTGTGAATTGTACGGCATGGCGGGCTCCCTGTTCGGGTGTGGCTCCATATGGACAATGACGATGATCGCATTCGATAGGTATAACGTAATTGTCAAAGGCTTGTCTGCTAGGCCAATGACCATTAACGGCGCCCTCATTCGTATATTCGGTATTTGGCTCTTCACGATGCTTTGGACAATCGCCCCGTAGGGCATGTAGCGAAGGCAGCATTCAATCGTGTTCCTGTGATTACACTCACCAATCACGCGTATCAGCTGCCGTTCGAGATTGGGAATGGGGTGGTTGCTCGGATAACATTGGATATGGCTTCAGATTTTCTCGCGAATTCGTCGATACTGGCGAACGTGGCCGAAATCTCCGCGAGAAGATGAATCTACATAACAATGAGGCCGGCAGAGCACACGTGACTTCGGAGATGCGTCAGGAATGCAAGTGTCACGGTATGTCCGGCTCGTGCACGGTAAAGACCTGCTGGATGCGGCTGCCGAATTTCCGCGTGGTCGGCGATAACTTGAAGGATCGTTTCGACGGTGCTTCTCGGGTAATGGTCAGTAACTCAGAACGAGCGCGCGTTACCAACAATGCTATCACCAGCAACTCGGCGAGCAACTCCGTGCATCAGCATCGTGATGGTCTCGGACGTCGGCAGCGCTACAATTTCCAGCTGAAGCCATACAATCCGGAGCATAAGCCACCCGGGCAGAAGGATCTGGTCTATGTGGAGCCATCGCCGCCATTCTGCGAGAAGAATCCCAAACTTGGCATTTTGGGCACTCACGGGCGACAGTGCAACGACACGAGCATCGGCGTTGATGGCTGCGACCTAATGTGCTGCGGTAGGGGTCACAGAACTCAGGAGGTGACGGTAATCGAGAGGTGCTCCTGCACT [2749 bp]
Myc_nsp_858_RMMA090930_09 AAGGGCTCGTTCAAGTACGCCTGGGTGTTGGACAAACTCAAAGCGGAGCGCGAACGCGGCATCACCATCGATATCGCCCTGTGGAAATTCGAAACAGCCAAGTATTACGTCACCATTATTGACGCGCCAGGTCATCGTGACTTTATCAAGAACATGATCACCGGCACCAGCCAGGCCGACTGCGCGGTACTGATCGTTGCGGCTGGTATCGGTGAGTTCGAGGCCGGTATTTCGAAAAATGGACAAACTCGCGAGCACGCCTTGCTCGCCTTCACATTGGGCGTGAAGCAGCTGATCGTCGGCGTCAATAAGATGGATATGACCGATCCGCCGTACTCGGAAACGCGCTTCGAGGAGATTAAGAAGGAAGTGTCATCTTATATCAAGAAGATCGGTTACAATACCGCCTCGGTCGCCTACGTGCCGATCTCCGGTTGGCACGGTGACAACATGCTCGAGCCGTCCCCGAAGACTCCCTGGTATAAGGGCTGGAAGGTGGAGCGCAAGGATGGCAATGCCGACGGCAAGACGCTCATCGAAGCTCTCGATGCCATCCTGCCGCCTTCCAGACCCACCGATAAAGCCTTACGGCTGCCTCTTCAAGATGTCTACAAGATCGGTGGTATTGGAACGGTGCCTGTCGGTCGTGTGGAGACCGGTATCTTGAAACCAGGTATGCTGGTAACTTTTGCGCCGGCGGCTCTCACCACCGAGGTGAAATCTGTCGAGATGCATCATGAGGCGTTGACGGAAGCCCTGCCAGGTGACAATGTTGGCTTCAACGTGAAGAACATTTCCGTGAAGGAATTGAGACGCGGTTACGTCGCTGGCGATTCCAAGAATCAACCGCCGCGCGGTGCCGCCGACTTCACCGCCCAAGTAATCGTCCTGAATCATCCGGGACAGATCAGCAATGGCTACACGCCAGTGCTCGACTGCCACACTGCTCACATCGCCTGCAAGTTTGCTGAAATCAAGGAAAAGTGCGACCGTCGTACCGGCAAAACCACCGAGGAGAATCCAAAGGGTATAAAGAGCGGCGATGCTGCAATCGTAATGCTGCAGCCAACCAAAGACATTGCTTTGTGGAAATTTGAAACTTCTAAATACTATGTGACGATTATCGATGCTCCTGGACACAGAGATTTTATCAAGAACATGATCACCGGTACCTCGCAAGCTGATTGTGCGGTATTGATCGTCGCTGCTGGTACTGGTGAATTCGAGGCTGGAATTTCAAAGAATGGACAGACTCGCGAGCACGCTCTTCTCGCGTTCACCCTCGGCGTCAAGCAGTTGATTGTCGGAGTTAACAAAATGGATTCCACTGAGCCCCCGTATTCCGAGACTCGATTCGAGGAAATTAAGAAGGAAGTGTCGTCCTACATCAAAAAGATCGGTTACAATCCAGCCGCTGTTGCATTCGTACCAATCTCTGGCTGGCACGGAGACAATATGTTGGAGGTATCCGCCAAGATGCCTTGGTTTAAGGGATGGGCTGTAGAGCGTAAGGAGGGCAAGGCCGAAGGTAAATGTCTTATCGAAGCTCTGGATGCCATCCTGCCACCCACCAGGCCAACTGACAAGGCTCACATGGTCGACGTTCACTGGTACCAATTCCCGCCGATGAATCCTCTGTGGCATGGACTTCTTGGTTTCGTCGTCGGTGTCCTCGGTACAATATCTGTCATCGGTAACGGCATGGTGATATACATATTCACCACCACCAAGAGTCTCCGCACTCCGAGCAACCTGCTCGTCGTCAATCTCGCCATCTCTGATTTTCTTATGATGTTGAGCATGTCTCCAACTATGGTAATCAACTGCTATTATGAGACTTGGGTGCTAGGACCCTTGTTCTGTGAATTGTACGGCATGGCGGGCTCCCTGTTCGGGTGTGGCTCCATATGGACAATGACGATGATCGCATTCGATAGGTATAACGTAATTGTCAAAGGCTTGTCTGCTAGGCCAATGACCATTAACGGCGCCCTCATTCGTATATTCGGTATTTGGCTCTTCACGATGCTTTGGACAATCGCCCCGTAGGGCATGTAGCGAAGGCAGCATTCAATCGTGTTCCTGTGATTACACTCACCAATCACGCGTATCAGCTGCCGTTCGAGATTGGGAATGGGGTGGTTGCTCGGATAACATTGGATATGGCTTCAGATTTTCTCGCGAATTCGTCGATACTGGCGAACGTGGCCGAAATCTCCGCGAGAAGATGAATCTACATAACAATGAGGCCGGCAGAGCACACGTGACTTCGGAGATGCGTCAGGAATGCAAGTGTCACGGTATGTCCGGCTCGTGCACGGTAAAGACCTGCTGGATGCGGCTGCCGAATTTCCGCGTGGTCGGCGATAACTTGAAGGATCGTTTCGACGGTGCTTCTCGGGTAATGGTCAGTAACTCAGAACGAGCGCGCGTTACCAACAATGCTATCACCAGCAACTCGGCGAGCAACTCCGTGCATCAGCATCGTGATGGTCTCGGACGTCGGCAGCGCTACAATTTCCAGCTGAAGCCATACAATCCGGAGCATAAGCCACCCGGGCAGAAGGATCTGGTCTATGTGGAGCCATCGCCGCCATTCTGCGAGAAGAATCCCAAACTTGGCATTTTGGGCACTCACGGGCGACAGTGCAACGACACGAGCATCGGCGTTGATGGCTGCGACCTAATGTGCTGCGGTAGGGGTCACAGAACTCAGGAGGTGACGGTAATCGAGAGGTGCTCCTGCACT [2749 bp]
Myc_nsp_862_RMMA050105_29 AAGGGCTCGTTCAAGTACGCCTGGGTGTTGGACAAACTCAAAGCGGAGCGCGAACGCGGCATCACCATCGATATCGCCCTGTGGAAATTCGAAACAGCCAAGTATTACGTCACCATTATTGACGCGCCAGGTCATCGTGACTTTATCAAGAACATGATCACCGGCACCAGCCAGGCCGACTGCGCGGTACTGATCGTTGCGGCTGGTATCGGTGAGTTCGAGGCCGGTATTTCGAAAAATGGACAAACTCGCGAGCACGCCTTGCTCGCCTTCACATTGGGCGTGAAGCAGCTGATCGTCGGCGTCAATAAGATGGATATGACCGATCCGCCGTACTCGGAAACGCGCTTCGAGGAGATTAAGAAGGAAGTGTCATCTTATATCAAGAAGATCGGTTACAATACCGCCTCGGTCGCCTACGTGCCGATCTCCGGTTGGCACGGTGACAACATGCTCGAGCCGTCCCCGAAGACTCCCTGGTATAAGGGCTGGAAGGTGGAGCGCAAGGATGGCAATGCCGACGGCAAGACGCTCATCGAAGCTCTCGATGCCATCCTGCCGCCTTCCAGACCCACCGATAAAGCCTTACGGCTGCCTCTTCAAGATGTCTACAAGATCGGTGGTATTGGAACGGTGCCTGTCGGTCGTGTGGAGACCGGTATCTTGAAACCAGGTATGCTGGTAACTTTTGCGCCGGCGGCTCTCACCACCGAGGTGAAATCTGTCGAGATGCATCATGAGGCGTTGACGGAAGCCCTGCCAGGTGACAATGTTGGCTTCAACGTGAAGAACATTTCCGTGAAGGAATTGAGACGCGGTTACGTCGCTGGCGATTCCAAGAATCAACCGCCGCGCGGTGCCGCCGACTTCACCGCCCAAGTAATCGTCCTGAATCATCCGGGACAGATCAGCAATGGCTACACGCCAGTGCTCGACTGCCACACTGCTCACATCGCCTGCAAGTTTGCTGAAATCAAGGAAAAGTGCGACCGTCGTACCGGCAAAACCACCGAGGAGAATCCAAAGGGTATAAAGAGCGGCGATGCTGCAATCGTAATGCTGCAGCCAACCAAAGACATTGCTTTGTGGAAATTTGAAACTTCTAAATACTATGTGACGATTATCGATGCTCCTGGACACAGAGATTTTATCAAGAACATGATCACCGGTACCTCGCAAGCTGATTGTGCGGTATTGATCGTCGCTGCTGGTACTGGTGAATTCGAGGCTGGAATTTCAAAGAATGGACAGACTCGCGAGCACGCTCTTCTCGCGTTCACCCTCGGCGTCAAGCAGTTGATTGTCGGAGTTAACAAAATGGATTCCACTGAGCCCCCGTATTCCGAGACTCGATTCGAGGAAATTAAGAAGGAAGTGTCGTCCTACATCAAAAAGATCGGTTACAATCCAGCCGCTGTTGCATTCGTACCAATCTCTGGCTGGCACGGAGACAATATGTTGGAGGTATCCGCCAAGATGCCTTGGTTTAAGGGATGGGCTGTAGAGCGTAAGGAGGGCAAGGCCGAAGGTAAATGTCTTATCGAAGCTCTGGATGCCATCCTGCCACCCACCAGGCCAACTGACAAGGCTCACATGGTCGACGTTCACTGGTACCAATTCCCGCCGATGAATCCTCTGTGGCATGGACTTCTTGGTTTCGTCGTCGGTGTCCTCGGTACAATATCTGTCATCGGTAACGGCATGGTGATATACATATTCACCACCACCAAGAGTCTCCGCACTCCGAGCAACCTGCTCGTCGTCAATCTCGCCATCTCTGATTTTCTTATGATGTTGAGCATGTCTCCAACTATGGTAATCAACTGCTATTATGAGACTTGGGTGCTAGGACCCTTGTTCTGTGAATTGTACGGCATGGCGGGCTCCCTGTTCGGGTGTGGCTCCATATGGACAATGACGATGATCGCATTCGATAGGTATAACGTAATTGTCAAAGGCTTGTCTGCTAGGCCAATGACCATTAACGGCGCCCTCATTCGTATATTCGGTATTTGGCTCTTCACGATGCTTTGGACAATCGCCCCGTAGGGCATGTAGCGAAGGCAGCATTCAATCGTGTTCCTGTGATTACACTCACCAATCACGCGTATCAGCTGCCGTTCGAGATTGGGAATGGGGTGGTTGCTCGGATAACATTGGATATGGCTTCAGATTTTCTCGCGAATTCGTCGATACTGGCGAACGTGGCCGAAATCTCCGCGAGAAGATGAATCTACATAACAATGAGGCCGGCAGAGCACACGTGACTTCGGAGATGCGTCAGGAATGCAAGTGTCACGGTATGTCCGGCTCGTGCACGGTAAAGACCTGCTGGATGCGGCTGCCGAATTTCCGCGTGGTCGGCGATAACTTGAAGGATCGTTTCGACGGTGCTTCTCGGGTAATGGTCAGTAACTCAGAACGAGCGCGCGTTACCAACAATGCTATCACCAGCAACTCGGCGAGCAACTCCGTGCATCAGCATCGTGATGGTCTCGGACGTCGGCAGCGCTACAATTTCCAGCTGAAGCCATACAATCCGGAGCATAAGCCACCCGGGCAGAAGGATCTGGTCTATGTGGAGCCATCGCCGCCATTCTGCGAGAAGAATCCCAAACTTGGCATTTTGGGCACTCACGGGCGACAGTGCAACGACACGAGCATCGGCGTTGATGGCTGCGACCTAATGTGCTGCGGTAGGGGTCACAGAACTCAGGAGGTGACGGTAATCGAGAGGTGCTCCTGCACT [2749 bp]
Myc_zet_451_RMMA050816_04 AAGGGCTCGTTCAAGTACGCCTGGGTGTCCCACAAACTCAAAGCGGAGCGCGAACGCGGCATCACCATCGATATCGCCCTGTGGAAATTCGAAACAGCCAAGTATTACGTCACCATTATTGACGCGCCTGGTCATCGTGACTTTATCAAGAACATGATCACCGGCACCAGCCAGGCCGACTGCGCGGTACTGATCGTTGCGGCTGGTATCGGTGAGTTCGAGGCCGGTATTTCGAAAAATGGACAAACTCGCGAGCACGCCTTGCTCGCCTTCACATTGGGCGTGAAGCAGCTGATCGTCGGCGTCAATAAGATGGATATGACCGATCCGCCGTACTCGGAAACGCGCTTCGAGGAGATTAAGAAGGAAGTGTCATCTTATATCAAGAAGATCGGTTACAATACCGCCTCGGTCGCCTACGTGCCGATCTCCGGTTGGCACGGTGACAACATGCTCGAGCCGTCCCCGAAGACTCCCTGGTATAAGGGCTGGAAGGTGGAGCGCAAGGATGGCAATGCCGACGGTAAGACGCTCATCGAAGCTCTCGATGCCATCCTGCCGCCTTCCAGACCCACCGATAAAGCCTTACGGCTGCCTCTTCAGGATGTCTACAAGATCGGTGGTATTGGAACGGTGCCTGTCGGTCGTGTGGAGACCGGTATCTTGAAACCAGGTATGCTGGTAACTTTCGCGCCGGCGGCTCTCACCACCGAGGTGAAATCTGTCGAGATGCATCATGAGGCGTTGACGGAAGCCCTGCCAGGTGACAATGTTGGCTTCAACGTGAAGAACATTTCCGTGAAGGAATTGAGACGCGGTTACGTCGCTGGCGATTCCAAGAATCAACCGCCGCGCGGTGCCGCCGACTTCACCGCCCAAGTAATCGTCCTGAATCATCCGGGACAGATCAGCAATGGCTACACGCCAGTGCTCGACTGCCACACTGCTCACATCGCCTGCAAGTTTGCTGAAATCAAGGAAAAGTGCGACCGTCGTACCGGCAAAACCACCGAGGAGAATCCAAAGGGTATAAAGAGCGGCGATGCTGCAATCGTAATGCTGCAGCCAACCAAAGACATTGCTTTGTGGAAATTTGAAACTTCTAAATACTATGTGACGATTATCGATGCTCCTGGACACAGAGATTTTATCAAGAACATGATCACCGGTACCTCGCAGGCTGATTGTGCGGTATTGATCGTCGCTGCTGGTACTGGTGAATTCGAGGCTGGAATTTCAAAGAATGGACAGACTCGCGAGCACGCTCTTCTCGCGTTCACCCTCGGCGTCAAGCAGTTGATTGTCGGAGTTAACAAAATGGATTCCACTGAGCCCCCGTATTCCGAGACTCGATTCGAGGAAATTAAGAAGGAAGTGTCGTCCTACATCAAAAAGATCGGTTACAATCCAGCCGCTGTTGCATTCGTACCGATCTCTGGCTGGCACGGAGACAATATGTTGGAGGTATCCGCCAAGATGCCTTGGTTTAAGGGATGGGCTGTAGAGCGTAAGGAGGGCAAGGCCGAAGGTAAATGTCTTATCGAAGCTCTGGATGCCATCCTGCCACCCACCAGGCCAACTGACAAGGCTCACATGGTCGACGTTCACTGGTACCAATTCCCGCCGATGAATCCTCTGTGGCATGGACTTCTTGGTTTCGTCGTCGGTGTCCTCGGCACAATATCTGTCATCGGTAACGGCATGGTGATATACATATTCACCACCACCAAGAGTCTCCGCACTCCGAGCAACCTGCTCGTCGTCAATCTCGCCATCTCTGATTTTCTTATGATGTTGAGCATGTCTCCAACTATGGTAATCAACTGCTATTATGAGACTTGGGTGCTAGGACCCTTGTTCTGTGAATTGTACGGCATGGCGGGCTCCCTGTTCGGGTGTGGCTCCATATGGACAATGACGATGATCGCATTCGATAGGTATAACGTAATTGTCAAAGGCTTGTCTGCTAGGCCAATGACCATTAACGGCGCCCTCATTCGTATATTCGGTATTTGGCTCTTCACGATGCTTTGGACAATCGCCCCGTAGGGCATGTAGCGAAGGCAGCATTCAATCGTGTTCCTGTGATTACACTCACCAATCACGCGTATCAGCTGCCGTTCGAGATTGGGAATGGGGTGGTTGCTCGGATAACATTGGATATGGCTTCAGATTTTCTCGCGAATTCGTCGATACTGGCGAACGTGGCCGAAATCTCCGCGAGAAGATGAATCTACATAACAATGAGGCCGGCAGAGCACACGTGACTTCGGAGATGCGTCAGGAATGCAAGTGTCACGGTATGTCCGGCTCGTGCACGGTAAAGACCTGCTGGATGCGGCTGCCGAATTTCCGCGTGGTCGGCGATAACTTGAAGGATCGTTTCGACGGTGCTTCTCGGGTAATGGTCAGTAACTCAGAACGAGCGCGCGTTGCCAACAATGCTATCACCAGCAACTCGGCGAGCAACTCCGTGCACCAGCATCGTGATGGTCTCGGACGTCGGCAGCGCTACAATTTCCAGCTGAAGCCATACAATCCGGAGCATAAGCCACCCGGGCAGAAGGATCTGGTCTATGTGGAGCCATCGCCGCCATTCTGCGAGAAGAATCCCAAACTTGGCATTTTGGGCACTCACGGGCGACAGTGCAACGACACGAGCATCGGCGTTGATGGCTGCGACTTAATGTGCTGCGGTAGGGGTCACAGGACTCAGGAGGTGACGGTAATCGAGAGGTGCTCCTGCACT [2749 bp]
Myc_zet_A444_RMMA050818_05 AAGGGCTCGTTCAAGTACGCCTGGGTGTTGGACAAACTCAAAGCGGAGCGCGAACGCGGCATCACCATCGATATCGCCCTGTGGAAATTCGAAACAGCCAAGTATTACGTCACCATTATTGACGCGCCTGGTCATCGTGACTTTATCAAGAACATGATCACCGGCACCAGCCAGGCCGACTGCGCGGTACTGATCGTTGCGGCTGGTATCGGTGAGTTCGAGGCCGGTATTTCGAAAAATGGACAAACTCGCGAGCACGCCTTGCTCGCCTTCACATTGGGCGTGAAGCAGCTGATCGTCGGCGTCAATAAGATGGATATGACCGATCCGCCGTACTCGGAAACGCGCTTCGAGGAGATTAAGAAGGAAGTGTCATCTTATATCAAGAAGATCGGTTACAATACCGCCTCGGTCGCCTACGTGCCGATCTCCGGTTGGCACGGTGACAACATGCTCGAGCCGTCCCCGAAGACTCCCTGGTATAAGGGCTGGAAGGTGGAGCGCAAGGATGGCAATGCCGACGGTAAGACGCTCATCGAAGCTCTCGATGCCATCCTGCCGCCTTCCAGACCCACCGATAAAGCCTTACGGCTGCCTCTTCAGGATGTCTACAAGATCGGTGGTATTGGAACGGTGCCTGTCGGTCGTGTG------------------------------------------------------------GAGGTGAAATCTGTCGAGATGCATCATGAGGCGTTGACGGAAGCCCTGCCAGGTGACAATGTTGGCTTCAACGTGAAGAACATTTCCGTGAAGGAATTGAGACGCGGTTACGTCGCTGGCGATTCCAAGAATCAACCGCCGCGCGGTGCCGCCGACTTCACCGCCCAAGTAATCGTCCTGAATCATCCGGGACAGATCAGCAATGGCTACACGCCAGTGCTCGACTGCCACACTGCTCACATCGCCTGCAAGTTTGCTGAAATCAAGGAAAAGTGCGACCGTCGTACCGGCAAAACCACCGAGGAGAATCCAAAGGGTATAAAGAGCGGCGATGCTGCAATCGTAATGCTGCAGCCAACCAAAGACATTGCTTTGTGGAAATTTGAAACTTCTAAATACTATGTGACGATTATCGATGCTCCTGGACACAGAGATTTTATCAAGAACATGATCACCGGTACCTCGCAGGCTGATTGTGCGGTATTGATCGTCGCTGCTGGTACTGGTGAATTCGAGGCTGGAATTTCAAAGAATGGACAGACTCGCGAGCACGCTCTTCTCGCGTTCACCCTCGGCGTCAAGCAGTTGATTGTCGGAGTTAACAAAATGGATTCCACTGAGCCCCCGTATTCCGAGACTCGATTCGAGGAAATTAAGAAGGAAGTGTCGTCCTACATCAAAAAGATCGGTTACAATCCAGCCGCTGTTGCATTCGTACCGATCTCTGGCTGGCACGGAGACAATATGTTGGAGGTATCCGCCAAGATGCCTTGGTTTAAGGGATGGGCTGTAGAGCGTAAGGAGGGCAAGGCCGAAGGTAAATGTCTTATCGAAGCTCTGGATGCCATCCTGCCACCCACCAGGCCAACTGACAAGGCTCACATGGTCGACGTTCACTGGTACCAATTCCCGCCGATGAATCCTCTGTGGCATGGACTTCTTGGTTTCGTCGTCGGTGTCCTCGGCACAATATCTGTCATCGGTAACGGCATGGTGATATACATATTCACCACCACCAAGAGTCTCCGCACTCCGAGCAACCTGCTCGTCGTCAATCTCGCCATCTCTGATTTTCTTATGATGTTGAGCATGTCTCCAACTATGGTAATCAACTGCTATTATGAGACTTGGGTGCTAGGACCCTTGTTCTGTGAATTGTACGGCATGGCGGGCTCCCTGTTCGGGTGTGGCTCCATATGGACAATGACGATGATCGCATTCGATAGGTATAACGTAATTGTCAAAGGCTTGTCTGCTAGGCCAATGACCATTAACGGCGCCCTCATTCGTATATTCGGTATTTGGCTCTTCACGATGCTTTGGACAATCGCCCCGTAGGGCATGTAGCGAAGGCAGCATTCAGTCGTGTTCCTGCGATTACACTCACCAGTCACGCGTATCATCTGCTGTTCGAGATTGGGAATGGGGTGGTTGCTCGGATAACATTGGATATGGCTTCAAATTCTCTCGCGAATTCGTCGATACCGGCGAACGTGGCCGAAATCTTCGCGAGAAGATGAATCTACATAACAATGAGGCCGGCAGAGCACACGTGACTTCGGAGATGCGTCAGGAATGCAAGTGTCACGGTATGTCGGGCTCGTGCACGGTAAAGACCTGCTGGATGCGGCTGCCGAATTTCCGCGTGGTCGGCGATAACTTGAAGGATCGTTTCGACGGTGCTTCTCGGGTAATGGTCAGTAACTCAGAACGAGCGCGCGTTGCCAACAATGCTATCACCAGCAACTCGGCGAGCAACTCCGTGCACCAGCATCGTGATGGTCTCGGACGTCGGCAGCGCTACAATTTCCAGCTGAAGCCATACAATCCGGAGCATAAGCCACCCGGGCAGAAGGATCTGGTCTATGTGGAGCCATCGCCGCCATTCTGCGAGAAGAATCCCAAACTTGGCATTTTGGGCACTCACGGGCGACAGTGCAACGACACGAGCATCGGCGTTGATGGCTGCGACCTAATGTGCTGCGGTAGGGGTCACAGGACTCAGGAGGTGACGGTAATCGAGAGGTGCTCCTGCACT [2749 bp]
Myc_tur_571_CR071225_02 AAGGGCTCGTTCAAGTACGCCTGGGTGTTGGACAAACTCAAAGCGGAGCGCGAACGCGGCATCACCATCGATATCGCCCTGTGGAAATTCGAAACAGCCAAGTATTACGTCACCATTATTGACGCGCCTGGTCATCGTGACTTTATCAAGAACATGATCACCGGCACCAGCCAGGCCGACTGCGCGGTACTGATAGTTGCAGCTGGTATCGGCGAGTTCGAGGCCGGTATTTCGAAAAATGGACAAACTCGCGAGCACGCCTTGCTCGCCTTCACATTGGGCGTGAAGCAGCTGATCGTCGGCGTCAATAAGATGGATATGACCGATCCGCCGTACTCGGAAACGCGCTTCGAGGAGATTAAGAAGGAAGTGTCATCTTATATCAAGAAGATCGGTTACAATACCGCCTCGGTCGCCTACGTGCCGATCTCCGGTTGGCACGGCGACAACATGCTCGAGCCGTCCCCAAAGACTCCCTGGTATAAGGGCTGGAAGGTGGAGCGCAAGGATGGCAACGCCGACGGCAAGACTCTCATCGAAGCTCTCGATGCCATCCTGCCGCCTTCCAGACCCACCGATAAAGCCTTACGGCTGCCTCTTCAGGATGTCTACAAGATCGGTGGTATTGGAACGGTGCCTGTCGGTCGCGTAGAGACCGGCATCTTGAAACCAGGTATGCTGGTAACTTTCGCGCCGGCGGCTCTCACCACCGAGGTGAAATCTGTCGAGATGCATCATGAGGCGTTGACGGAAGCCCTGCCCGGTGACAATGTTGGCTTCAACGTGAAGAACATTTCCGTGAAGGAATTGAGACGCGGTTACGTCGCTGGCGATTCCAAGAATCAACCGCCGCGCGGTGCCGCCGACTTCACCGCCCAAGTAATCGTCCTGAATCATCCGGGACAGATCAGCAATGGCTACACGCCAGTGCTCGACTGCCACACTGCTCACATCGCCTGCAAGTTTGCTGAAATCAAGGAAAAGTGCGACCGTCGTACCGGCAAGACCACCGAGGAGAATCCAAAGGGTATAAAGAGCGGCGATGCTGCAATCGTAATGCTGCAGCCAACCAAAGACATTGCTTTGTGGAAATTTGAAACTTCTAAATACTATGTGACGATTATCGATGCTCCTGGACACAGAGATTTTATCAAGAACATGATCACCGGTACCTCACAGGCTGATTGTGCGGTATTGATCGTCGCTGCTGGTACTGGTGAATTCGAGGCTGGAATTTCAAAGAATGGACAGACTCGCGAGCACGCTCTTCTCGCGTTCACCCTCGGCGTCAAGCAGTTGATTGTCGGAGTTAACAAAATGGATTCCACTGAGCCCCCGTATTCCGAGACTCGATTCGAGGAAATTAAGAAGGAAGTGTCGTCCTACATCAAAAAGATCGGTTACAATCCAGCCGCTGTTGCATTCGTACCGATCTCTGGCTGGCACGGAGACAATATGTTGGAGGTATCCGCCAAGATGCCTTGGTTTAAGGGATGGGCTGTAGAGCGTAAGGAGGGCAAGGCCGAAGGTAAATGTCTTATCGAAGCTCTGGATGCCATCCTGCCACCCACCAGGCCAACTGACAAGGCTCACATGGTCGACGTTCACTGGTACCAATTCCCGCCGATGAATCCTCTGTGGCATGGACTTCTTGGTTTCGTCGTCGGTGTCCTCGGCACAATATCTGTCATCGGTAACGGCATGGTGATATACATATTCACCACCACCAAGAGTCTCCGCACTCCGAGCAACCTGCTCGTCGTCAATCTCGCCATCTCTGATTTTCTTATGATGTTGAGCATGTCTCCAACTATGGTAATCAACTGCTATTACGAGACTTGGGTGCTAGGACCCTTGTTCTGTGAATTGTACGGCATGGCGGGCTCCCTGTTCGGGTGTGGCTCCATATGGACGATGACGATGATCGCATTCGATAGGTATAACGTAATTGTCAAAGGCTTGTCTGCTAAGCCAATGACCATTAACGGCGCCCTCGTTCGTATATTCGGTATTTGGCTCTTCACGATGCTTTGGACAATCGCCCCATAGGGCATGTAGCGAAGGCAGCATTCAGTCGTGTTCCTGTGATTACACTCACCAATCACGCGTATCAGCTGCCGTTCGAGATTGGGAATGGGGTGGTTGCTCGGATAACATTGGATATGGCTTCAGATTTTCTCGCGAATTCGTCGATACTGGCGAACGTGGTCGAAATCTCCGCGAGAAGATGAATCTACATAACAATGAGGCCGGCAGAGCACACGTGACTTCGGAGATGCGTCAGGAATGCAAGTGTCACGGTATGTCCGGCTCGTGCACGGTAAAGACCTGCTGGATGCGGCTGCCGAATTTCCGCGTGGTTGGCGATAACTTGAAGGATCGTTTCGATGGTGCTTCTCGGGTAATGGTCAGTAACTCAGAACGAGCGCGCGTTGCCAACAATGCCATCACCAGCAATTCGGCGAGCAACTCCGTGCACCAGCATCGTGATGGTCTCGGACGTCGRCAGCGTTACAATTTCCAGCTGAAGCCATACAATCCGGAGCATAAGCCACCCGGACAGAAGGATCTGGTCTATGTGGAGCCATCACCGCCATTCTGCGAGAAGAATCCCAAACTTGGCATTTTGGGCACTCACGGGCGACAGTGCAACGACACGAGCATCGGCGTTGATGGCTGCGACCTGATGTGCTGCGGTAGGGGTCACAGGACTCAGGAGGTGACGGTAATCGATAGGTGCTCCTGCACT [2749 bp]
Myc_tur_T25_CR051012_01 AAAGGCTCATTTAAATACGCCTGGGTATTGGACAAGCTCAAAGCGGAGCGCGAACGCGGCATCACCATCGATATCGCCCTGTGGAAATTCGAAACAGCCAAATATTACGTCACCATTATTGACGCGCCCGGTCACCGTGACTTTATCAAGAACATGATCACTGGCACCAGCCAGGCCGACTGCGCGGTACTCATCGTTGCAGCTGGTATCGGCGAATTTGAGGCCGGTATTTCGAAAAATGGACAAACTCGCGAACACGCTTTGCTCGCCTTCACATTGGGCGTGAAGCAGCTGATCGTCGGCGTCAATAAGATGGATATGACCGATCCGCCGTACTCGGAAACGCGCTTCGAGGAGATTAAGAAGGAAGTGTCATCTTATATCAAGAAGATCGGTTACAATACCGCCTCGGTCGCCTACGTGCCGATCTCCGGTTGGCACGGTGACAACATGCTCGAGCCGTCCCCAAAGACTCCCTGGTATAAGGGCTGGAAGGTGGAGCGCAAGGATGGCAACGCCGACGGCAAGACGCTCATCGAAGCTCTCGATGCCATCCTGCCGCCTTCCAGACCCACCGATAAAGCCTTACGGCTGCCTCTTCAGGATGTCTACAAGATCGGTGGTATTGGAACGGTGCCTGTCGGTCGTGTGGAGACCGGCATCTT??????????????????????????????????GCTCTCACCACCGAGGTGAAATCTGTCGAGATGCATCATGAGGCGTTGACGGAAGCCCTGCCCGGTGACAATGTTGGCTTCAACGTGAAGAACATTTCCGTGAAAGAATTGAGACGCGGTTATGTCGCTGGCGATTCCAAGAATCAACCACCGCGCGGTGCCGCCGACTTCACCGCCCAAGTAATCGTCCTGAATCATCCGGGACAGATCAGCAATGGCTACACGCCAGTGCTCGACTGCCATACTGCTCACATCGCCTGCAAGTTTGCTGAAATCAAGGAAAAGTGC???????????????????????????????????????????????????????????????????????????????????????GACATTGCTTTGTGGAAATTTGAAACTTCTAAATACTATGTGACGATTATCGATGCTCCTGGACACAGAGATTTTATCAAGAACATGATCACCGGTACCTCGCAGGCTGATTGTGCGGTATTGATCGTCGCTGCTGGTACTGGTGAATTCGAGGCTGGAATTTCAAAGAATGGACAGACTCGCGAGCACGCTCTTCTCGCGTTCACCCTCGGCGTCAAGCAGTTGATTGTCGGAGTTAACAAAATGGATTCCACTGAGCCCCCGTATTCCGAGACTCGATTCGAGGAAATTAAGAAGGAAGTGTCGTCCTACATCAAAAAGATCGGTTACAATCCAGCCGCTGTTGCATTCGTACCGATCTCTGGCTGGCACGGAGACAATATGTTGGAGGTATCCGCCAAGATGCCTTGGTTTAAGGGATGGGCTGTAGAGCGTAAGGAGGGCAAGGCCGAAGGTAAATGTCTTATCGAAGCTCTAGATGCCATCCTGCCACCCACCAGGCCAACTGACAAGGCTCACATGGTCGACGTTCACTGGTACCAATTCCCGCCGATGAATCCTCTGTGGCATGGACTTCTTGGTTTCGTCGTCGGTGTCCTCGGCACAATATCTGTCATCGGTAACGGCATGGTGATATACATATTCACCACCACCAAGAGTCTCCGCACTCCGAGCAACCTGCTCGTCGTCAATCTCGCCATCTCTGATTTTCTTATGATGTTGAGCATGTCTCCAACTATGGTAATCAACTGCTATTATGAGACTTGGGTGCTAGGACCCTTGTTCTGTGAATTGTACGGCATGGCGGGCTCCCTGTTCGGGTGTGGCTCCATATGGACGATGACGATGATCGCATTCGATAGGTATAACGTAATTGTCAAAGGCTTGTCTGCTAAGCCAATGACCATTAACGGCGCCCTCATTCGTATATTCGGTATTTGGCTCTTCACGATGCTTTGGACAATCGCCCCA??????????????????????????????????????????????????????????????????????????????????????????????????????????????????????????????????????????????????????????????????????????????????????????????????????????????????????????????????????????????????????????????????????????????????????????????????????GCTGCCGAATTTCCGCGTGGTCGGCGATAACTTGAAGGATCGTTTCGACGGTGCTTCTCGGGTAATGGTCAGTAACTCAGAACGAGCGCGCGTTGCCAACAATGCCATCACCAGCAACTCGGCGAGCAACTCCGTGCACCAGCATCGTGATGGTCTCGGACGTCGGCAGCGTTACAATTTCCAGCTRAAGCCATACAATCCGGAGCATAAGCCACCCGGGCAGAAGGATCTGGTCTATGTGGAGCCATCGCCGCCATTCTGCGAGAAGAATCCCAAACTTGGCATTTTGGGCACTCACGGGCGACAGTGCAACGACACGAGCATCGGCGTTGATGGCTGCGACCTGATGTGCTGCGGTAGGGGTCACAGGACTCAGGAGGTGACGGTAATCGAGAGGTGCTCCTGCACT [2749 bp]
Tzet1.0' AAGGGCTCGTTCAAGTACGCCTGGGTGTTGGACAAACTCAAAGCGGAGCGCGAACGCGGCATCACCATCGATATCGCCCTGTGGAAATTCGAAACAGCCAAGTATTACGTCACCATTATTGACGCGCCAGGTCATCGTGACTTTATCAAGAACATGATCACCGGCACCAGCCAGGCCGACTGCGCGGTACTGATCGTTGCGGCTGGTATCGGTGAGTTCGAGGCCGGTATTTCGAAAAATGGACAAACTCGCGAGCACGCCTTGCTCGCCTTCACATTGGGCGTGAAGCAGCTGATCGTCGGCGTCAATAAGATGGATATGACCGATCCGCCGTACTCGGAAACGCGCTTCGAGGAGATTAAGAAGGAAGTGTCATCTTATATCAAGAAGATCGGTTACAATACCGCCTCGGTCGCCTACGTGCCGATCTCCGGTTGGCACGGTGACAACATGCTCGAGCCGTCCCCGAAGACTCCCTGGTATAAGGGCTGGAAGGTGGAGCGCAAGGATGGCAATGCCGACGGCAAGACGCTCATCGAAGCTCTCGATGCCATCCTGCCGCCTTCCAGACCCACCGATAAAGCCTTACGGCTGCCTCTTCAAGATGTCTACAAGATCGGTGGTATTGGAACGGTGCCTGTCGGTCGTGTGGAGACCGGTATCTTGAAACCAGGTATGCTGGTAACTTTTGCGCCGGCGGCTCTCACCACCGAGGTGAAATCTGTCGAGATGCATCATGAGGCGTTGACGGAAGCCCTGCCAGGTGACAATGTTGGCTTCAACGTGAAGAACATTTCCGTGAAGGAATTGAGACGCGGTTACGTCGCTGGCGATTCCAAGAATCAACCGCCGCGCGGTGCCGCCGACTTCACCGCCCAAGTAATCGTCCTGAATCATCCGGGACAGATCAGCAATGGCTACACGCCAGTGCTCGACTGCCACACTGCTCACATCGCCTGCAAGTTTGCTGAAATCAAGGAAAAGTGCGACCGTCGTACCGGCAAAACCACCGAGGAGAATCCAAAGGGTATAAAGAGCGGCGATGCTGCAATCGTAATGCTGCAGCCAACCAAAGACATTGCTTTGTGGAAATTTGAAACTTCTAAATACTATGTGACGATTATCGATGCTCCTGGACACAGAGATTTTATCAAGAACATGATCACCGGTACCTCGCAAGCTGATTGTGCGGTATTGATCGTCGCTGCTGGTACTGGTGAATTCGAGGCTGGAATTTCAAAGAATGGACAGACTCGCGAGCACGCTCTTCTCGCGTTCACCCTCGGCGTCAAGCAGTTGATTGTCGGAGTTAACAAAATGGATTCCACTGAGCCCCCGTATTCCGAGACTCGATTCGAGGAAATTAAGAAGGAAGTGTCGTCCTACATCAAAAAGATCGGTTACAATCCAGCCGCTGTTGCATTCGTACCAATCTCTGGCTGGCACGGAGACAATATGTTGGAGGTATCCGCCAAGATGCCTTGGTTTAAGGGATGGGCTGTAGAGCGTAAGGAGGGCAAGGCCGAAGGTAAATGTCTTATCGAAGCTCTGGATGCCATCCTGCCACCCACCAGGCCAACTGACAAGGCTCACATGGTCGACGTTCACTGGTACCAATTCCCGCCGATGAATCCTCTGTGGCATGGACTTCTTGGTTTCGTCGTCGGTGTCCTCGGTACAATATCTGTCATCGGTAACGGCATGGTGATATACATATTCACCACCACCAAGAGTCTCCGCACTCCGAGCAACCTGCTCGTCGTCAATCTCGCCATCTCTGATTTTCTTATGATGTTGAGCATGTCTCCAACTATGGTAATCAACTGCTATTATGAGACTTGGGTGCTAGGACCCTTGTTCTGTGAATTGTACGGCATGGCGGGCTCCCTGTTCGGGTGTGGCTCCATATGGACAATGACGATGATCGCATTCGATAGGTATAACGTAATTGTCAAAGGCTTGTCTGCTAGGCCAATGACCATTAACGGCGCCCTCATTCGTATATTCGGTATTTGGCTCTTCACGATGCTTTGGACAATCGCCCCGTAGGGCATGTAGCGAAGGCAGCATTCAATCGTGTTCCTGTGATTACACTCACCAATCACGCGTATCAGCTGCCGTTCGAGATTGGGAATGGGGTGGTTGCTCGGATAACATTGGATATGGCTTCAGATTTTCTCGCGAATTCGTCGATACTGGCGAACGTGGCCGAAATCTCCGCGAGAAGATGAATCTACATAACAATGAGGCCGGCAGAGCACACGTGACTTCGGAGATGCGTCAGGAATGCAAGTGTCACGGTATGTCCGGCTCGTGCACGGTAAAGACCTGCTGGATGCGGCTGCCGAATTTCCGCGTGGTCGGCGATAACTTGAAGGATCGTTTCGACGGTGCTTCTCGGGTAATGGTCAGTAACTCAGAACGAGCGCGCGTTACCAACAATGCTATCACCAGCAACTCGGCGAGCAACTCCGTGCATCAGCATCGTGATGGTCTCGGACGTCGGCAGCGCTACAATTTCCAGCTGAAGCCATACAATCCGGAGCATAAGCCACCCGGGCAGAAGGATCTGGTCTATGTGGAGCCATCGCCGCCATTCTGCGAGAAGAATCCCAAACTTGGCATTTTGGGCACTCACGGGCGACAGTGCAACGACACGAGCATCGGCGTTGATGGCTGCGACCTAATGTGCTGCGGTAGGGGTCACAGAACTCAGGAGGTGACGGTAATCGAGAGGTGCTCCTGCACT [2749 bp]
;
END;
BEGIN SETS;
	CHARSET genome_F1 = 1-1074;
	CHARSET genome_F2 = 1075-1590;
	CHARSET genome_LWRh = 1591-2046;
	CHARSET genome_WG = 2047-2749;
END;
