# Supplementary material for: Using an integrative taxonomic approach to delimit a sibling species, Mycetomoellerius mikromelanos sp. nov. (Formicidae: Attini: Attina)
Source: PeerJ. 2021 Jun 24;9:e11622. doi: 10.7717/peerj.11622 (PMC8236233; doi:10.7717/peerj.11622)
Supplement: Supplemental Information 25 [file peerj-09-11622-s025.txt]

IQ-TREE multicore version 1.6.10 for Windows 64-bit built Feb 19 2019
Developed by Bui Quang Minh, Nguyen Lam Tung, Olga Chernomor,
Heiko Schmidt, Dominik Schrempf, Michael Woodhams.

Host:    cardenas (AVX2, FMA3, 15 GB RAM)
Command: D:\Graduate School\Trachy manuscript\GENOME_delimitation\IQ_tree\bin\iqtree.exe -s concatenated_samples.nex -o Myc_tur_571_CR071225_02 -spp parti.nex -m MF+MERGE
Seed:    807162 (Using SPRNG - Scalable Parallel Random Number Generator)
Time:    Tue Oct 08 10:25:55 2019
Kernel:  AVX+FMA - 1 threads (12 CPU cores detected)

HINT: Use -nt option to specify number of threads because your CPU has 12 cores!
HINT: -nt AUTO will automatically determine the best number of threads to use.

Reading partition model file parti.nex ...
Reading alignment file concatenated_samples.nex ... Nexus format detected
Skipping unknown block (SETS)...
Alignment has 11 sequences with 2749 columns, 64 distinct patterns
25 parsimony-informative, 50 singleton sites, 2674 constant sites
                            Gap/Ambiguity  Composition  p-value
   1  Myc_nsp_312_UGM951118_02     11.09%    passed     98.74%
   2  Myc_nsp_449_RMMA050801_08     0.00%    passed     99.92%
   3  Myc_nsp_450_RMMA050727_06     0.00%    passed    100.00%
   4  Myc_nsp_575_JSC030826_01      0.00%    passed     99.93%
   5  Myc_nsp_858_RMMA090930_09     0.00%    passed     99.93%
   6  Myc_nsp_862_RMMA050105_29     0.00%    passed     99.93%
   7  Myc_zet_451_RMMA050816_04     0.00%    passed     99.64%
   8  Myc_zet_A444_RMMA050818_05    2.18%    passed     98.90%
   9  Myc_tur_571_CR071225_02       0.04%    passed     99.95%
  10  Myc_tur_T25_CR051012_01      15.13%    passed     88.73%
  11  Tzet1.0                       0.00%    passed     99.93%
****  TOTAL                         2.59%  0 sequences failed composition chi2 test (p-value<5%; df=3)
NOTE: No CharPartition defined, use all CharSets

Loading 4 partitions...
Subset	Type	Seqs	Sites	Infor	Invar	Model	Name
1		11	1074	12	1035	MF+MERGE	genome_F1
2		11	516	2	510	MF+MERGE	genome_F2
3		11	456	4	450	MF+MERGE	genome_LWRh
4		11	703	7	679	MF+MERGE	genome_WG
Degree of missing data: 0.000
Info: multi-threading strategy over partitions

NOTE: Myc_nsp_858_RMMA090930_09 is identical to Myc_nsp_575_JSC030826_01 but kept for subsequent analysis
NOTE: 2 identical sequences (see below) will be ignored for subsequent analysis
NOTE: Myc_nsp_862_RMMA050105_29 (identical to Myc_nsp_575_JSC030826_01) is ignored but added at the end
NOTE: Tzet1.0 (identical to Myc_nsp_575_JSC030826_01) is ignored but added at the end
Concatenated alignment was printed to parti.nex.uniqueseq.phy

For your convenience alignment with unique sequences printed to parti.nex.uniqueseq.phy


Create initial parsimony tree by phylogenetic likelihood library (PLL)... 0.005 seconds
NOTE: ModelFinder requires 0 MB RAM!
Testing GTR+F+G on supermatrix...
GTR+F+G4 / LnL: -4358.692 / df: 24 / AIC: 8765.384 / AICc: 8765.824 / BIC: 8907.439
Selecting individual models for 4 charsets using BIC...
 No. Model        Score       Charset
   1 K2P+I        3568.550    genome_F1
   2 JC           1543.452    genome_F2
   3 K2P          1362.542    genome_LWRh
   4 K2P          2288.251    genome_WG
Full partition model BIC score: 8884.474 (LnL: -4355.128  df:22)
Merging models to increase model fit (about 13 total partition schemes)...
   5 K2P+I        8884.863    genome_F1+genome_F2
   6 K3P+I        8887.749    genome_F1+genome_LWRh
   7 K2P+I        8871.821    genome_F1+genome_WG
   8 K2P          8876.708    genome_F2+genome_LWRh
   9 K2P          8883.818    genome_F2+genome_WG
  10 K2P          8876.739    genome_LWRh+genome_WG	0h:0m:1s (0h:0m:0s left)
Merging genome_F1+genome_WG with BIC score: 8871.821 (LnL: -4356.720  df: 20)
  11 K2P+I        8873.498    genome_F1+genome_F2+genome_WG	0h:0m:1s (0h:0m:0s left)
  12 TNe+I        8874.620    genome_F1+genome_LWRh+genome_WG	0h:0m:1s (0h:0m:0s left)
Merging genome_F2+genome_LWRh with BIC score: 8864.055 (LnL: -4356.797  df: 19)
  13 K2P+I        8866.344    genome_F1+genome_F2+genome_LWRh+genome_WG	0h:0m:1s (0h:0m:0s left)
BEST-FIT PARTITION MODEL: 
  charpartition BIC = K2P+I: genome_F1 genome_WG, K2P: genome_F2 genome_LWRh;
Agglomerative model selection: ((genome_F1,genome_WG)1:8871.82,(genome_F2,genome_LWRh)2:8864.06)
Merging into 2 partitions...
Partition information was printed to parti.nex.best_scheme.nex
Partition information in Raxml format was printed to parti.nex.best_scheme

All model information printed to parti.nex.model.gz
CPU time for ModelFinder: 1.719 seconds (0h:0m:1s)
Wall-clock time for ModelFinder: 1.971 seconds (0h:0m:1s)

NOTE: 0 MB RAM (0 GB) is required!
Estimate model parameters (epsilon = 0.010)
Initial log-likelihood: -4404.417
Current log-likelihood at step 1: -4364.245
Current log-likelihood at step 2: -4364.036
Current log-likelihood at step 3: -4363.936
Current log-likelihood at step 4: -4363.840
Current log-likelihood at step 5: -4363.743
Current log-likelihood at step 6: -4363.644
Current log-likelihood at step 7: -4363.545
Current log-likelihood at step 8: -4363.445
Current log-likelihood at step 9: -4363.343
Current log-likelihood at step 10: -4363.241
Current log-likelihood at step 11: -4363.137
Current log-likelihood at step 12: -4363.032
Current log-likelihood at step 13: -4362.926
Current log-likelihood at step 14: -4362.818
Current log-likelihood at step 15: -4362.710
Current log-likelihood at step 16: -4362.600
Current log-likelihood at step 17: -4362.489
Current log-likelihood at step 18: -4362.376
Current log-likelihood at step 19: -4362.262
Current log-likelihood at step 20: -4362.147
Current log-likelihood at step 21: -4362.030
Current log-likelihood at step 22: -4361.913
Current log-likelihood at step 23: -4361.793
Current log-likelihood at step 24: -4361.673
Current log-likelihood at step 25: -4361.551
Current log-likelihood at step 26: -4361.428
Current log-likelihood at step 27: -4361.303
Current log-likelihood at step 28: -4361.177
Current log-likelihood at step 29: -4361.050
Current log-likelihood at step 30: -4360.922
Current log-likelihood at step 31: -4360.792
Current log-likelihood at step 32: -4360.661
Current log-likelihood at step 33: -4360.529
Current log-likelihood at step 34: -4360.396
Current log-likelihood at step 35: -4360.262
Current log-likelihood at step 36: -4360.127
Current log-likelihood at step 37: -4359.991
Current log-likelihood at step 38: -4359.854
Current log-likelihood at step 39: -4359.716
Current log-likelihood at step 40: -4359.579
Current log-likelihood at step 41: -4359.440
Current log-likelihood at step 42: -4356.717
Current log-likelihood at step 43: -4356.711
Partition-specific rates:  1.340 0.378
Parameters optimization took 42 rounds (0.120 sec)

BEST SCORE FOUND : -4356.711
Total tree length: 0.033

Total number of iterations: 0
CPU time used for tree search: 0.000 sec (0h:0m:0s)
Wall-clock time used for tree search: 0.000 sec (0h:0m:0s)
Total CPU time used: 0.047 sec (0h:0m:0s)
Total wall-clock time used: 0.148 sec (0h:0m:0s)

Analysis results written to: 
  IQ-TREE report:                parti.nex.iqtree
  Tree used for ModelFinder:     parti.nex.treefile
  Best partitioning scheme:      parti.nex.best_scheme.nex
           in RAxML format:      parti.nex.best_scheme
  Screen log file:               parti.nex.log

Date and Time: Tue Oct 08 10:25:58 2019
