# Supplementary material for: Using an integrative taxonomic approach to delimit a sibling species, Mycetomoellerius mikromelanos sp. nov. (Formicidae: Attini: Attina)
Source: PeerJ. 2021 Jun 24;9:e11622. doi: 10.7717/peerj.11622 (PMC8236233; doi:10.7717/peerj.11622)
Supplement: Supplemental Information 28 [file peerj-09-11622-s028.csv]

collection_code	Place	Genus	Species	Width	Height	Opening_W	Opening_Area	Auricule_Area	Length_bank	Entrance_angle	Local_embankment_angle	Top_angle_aur	Shape	Height_emb	Width_2	Height_2	Opening_W_2	Opening_Area_2	Auricule_Area_2	Length_bank_2	Entrance_angle_2	Local_embankment_angle_2	Top_angle_aur_2	Shape_2	Height_emb_2
CRC170520-01	La Seda	Trachymyrmex	cf. zeteki	19.4	30	7.6	53.4	455.6	7.3	192.2	200.5	247	1.546391753	148	20.3	30.3	7.3	59.7	495.9	10.9	185.2	199.8	290.89	1.492610837	148
CRC170520-05	La Seda	Trachymyrmex	cf. zeteki	16.4	22.6	5.4	35.9	263	12.8	128.2	130.5	190.1	1.37804878	155	9.8	11.1	5.4	20.9	85.5	9.5	117.6	128.8	241	1.132653061	155
CRC170520-06	La Seda	Trachymyrmex	cf. zeteki	25.5	31	8.7	64.01	574.8	11.3	152.3	142.7	223.1	1.215686275	189	24.1	30.8	9.1	60.1	641.3	12.4	215.8	144.2	216.7	1.278008299	189
CRC170520-08	La Seda	Trachymyrmex	cf. zeteki	12.1	13.4	3.3	14.23	128.2	6.5	165.5	179.6	231.3	1.107438017	84	14.8	17.3	5.7	34	182.7	6.9	167.8	178.4	291.5	1.168918919	84
CRC170520-12	La Seda	Trachymyrmex	cf. zeteki	28.3	38.9	9.2	122.7	817.9	15.3	176.4	183.8	206	1.374558304	9	25.5	30	8.1	64.9	527.9	13.3	151	142.6	237.2	1.176470588	9
CRC170520-13	La Seda	Trachymyrmex	cf. zeteki	17.5	20.6	7.76	54.9	256.8	4.5	172.5	181.5	239.8	1.177142857	28	22.3	33.7	8.2	55.8	540.3	6.4	173.7	180.9	236.6	1.511210762	28
CRC170520-14	La Seda	Trachymyrmex	cf. zeteki	28.4	32.7	13.1	102.9	696.9	21.5	165.6	142.3	237.7	1.151408451	97	23.9	30	7.8	59.9	503.3	17.9	151.7	142.9	240.8	1.255230126	97
CRC170520-16	La Seda	Trachymyrmex	cf. zeteki	22.3	31.6	6.79	44.9	523.1	9.2	173.8	182.3	218.6	1.417040359	170	18.5	23.3	6.9	41.8	327.7	12.7	169.9	181.2	253.7	1.259459459	170
CRC170520-19	La Seda	Trachymyrmex	cf. zeteki	30.1	42.7	11.3	96.5	971.7	19.2	185.6	183	253.9	1.418604651	84	30.2	39.9	10.4	38.2	819.9	17	172	183.5	232.9	1.321192053	84
CRC170520-23	La Seda	Trachymyrmex	cf. zeteki	26.9	38.4	11.5	87.6	757.2	13.2	183.8	178.6	218.9	1.427509294	29	25.4	34.5	9	81.3	635.2	14.2	164.7	176.8	240.4	1.358267717	29
CRC170520-24	La Seda	Trachymyrmex	cf. zeteki	22.9	37.7	8.1	85.8	708.2	21.9	161.9	145.5	208.8	1.64628821	249	29.3	36.4	6.5	40	743.8	16.5	151	199.4	200.6	1.242320819	249
CRC170520-25	La Seda	Trachymyrmex	cf. zeteki	26	53.7	9.1	92.7	937.2	23.8	198.3	200.3	253.98	2.065384615	99	21.6	29.6	11.7	107.9	439.7	10.3	197.6	198.2	272.2	1.37037037	99
